# Supplementary material for: SnRNA sequencing defines signaling by RBC-derived extracellular vesicles in the murine heart
Source: Life Sci Alliance. 2021 Oct 18;4(12):e202101048. doi: 10.26508/lsa.202101048 (PMC8548207; doi:10.26508/lsa.202101048)
Supplement: Supplementary file 1 [file LSA-2021-01048_TableS1.xlsx]

## Sheet: Table S1
Table S1: Marker Gene Expression
Cell Type	Gene	Cluster	Ncell_target	Ncell_nontarget	AvgExpr_target	AvgExpr_nontarget	PctGT0_target	PctGT0_nontarget	logFC	AUC
Fibroblasts	Rbms3	0	10905	31592	2.98167	1.10224	0.924713	0.470594	3.21873	0.85944
Fibroblasts	Celf2	0	10905	31592	3.79634	2.43634	0.974691	0.821727	2.06138	0.853608
Fibroblasts	Ror1	0	10905	31592	2.96736	1.1635	0.906923	0.502817	3.06657	0.838982
Fibroblasts	Gpc6	0	10905	31592	3.27541	1.41316	0.938652	0.557198	3.03341	0.837381
Fibroblasts	Arhgap24	0	10905	31592	2.74084	0.909335	0.825401	0.424791	3.28978	0.825105
Fibroblasts	Rora	0	10905	31592	3.51806	2.17662	0.952957	0.76991	2.06555	0.819919
Fibroblasts	Pcdh9	0	10905	31592	2.46152	0.69938	0.8011	0.328912	3.40466	0.817801
Fibroblasts	Bicc1	0	10905	31592	2.26107	0.640932	0.798166	0.306597	3.25803	0.813203
Fibroblasts	Lama2	0	10905	31592	3.18265	1.85169	0.940119	0.700241	2.10541	0.810942
Fibroblasts	Kcnt2	0	10905	31592	2.40655	0.840554	0.829253	0.386712	2.93769	0.808845
Fibroblasts	Sox5	0	10905	31592	2.53764	0.918199	0.856671	0.391903	2.95269	0.808029
Fibroblasts	Lhfp	0	10905	31592	2.60191	1.05751	0.868501	0.467523	2.73254	0.806067
Fibroblasts	Dcn	0	10905	31592	2.4394	0.884637	0.820266	0.416909	2.87963	0.803224
Fibroblasts	Tenm3	0	10905	31592	1.85968	0.383327	0.707199	0.196347	3.53676	0.792753
Fibroblasts	Thsd7a	0	10905	31592	2.38005	0.864147	0.793856	0.40007	2.83626	0.786729
Fibroblasts	Spon1	0	10905	31592	1.9504	0.462702	0.712517	0.225437	3.35775	0.784017
Fibroblasts	Lamc1	0	10905	31592	2.15336	0.827007	0.776341	0.409218	2.56519	0.77393
Fibroblasts	Egfr	0	10905	31592	1.86467	0.502428	0.709124	0.24253	3.06271	0.771764
Fibroblasts	Mast4	0	10905	31592	3.08399	1.78646	0.929115	0.688845	2.06891	0.769421
Fibroblasts	Gab2	0	10905	31592	2.81472	1.61642	0.897111	0.661085	1.95906	0.768507
Fibroblasts	Pde1a	0	10905	31592	1.81018	0.495427	0.704906	0.24082	2.99492	0.766713
Fibroblasts	Fndc3b	0	10905	31592	2.46419	1.38595	0.866392	0.618448	1.8425	0.765813
Fibroblasts	Zeb1	0	10905	31592	2.6936	1.53502	0.877579	0.651716	1.9205	0.764608
Fibroblasts	Abca8a	0	10905	31592	1.8702	0.472828	0.676387	0.234331	3.18283	0.764361
Fibroblasts	Sulf1	0	10905	31592	1.78878	0.494519	0.693902	0.242561	2.96128	0.762089
Fibroblasts	Slit3	0	10905	31592	1.97871	0.463185	0.655387	0.225563	3.40336	0.759241
Fibroblasts	Gsn	0	10905	31592	2.22197	0.891399	0.765154	0.425931	2.5155	0.757244
Fibroblasts	C1qtnf7	0	10905	31592	1.44098	0.254285	0.584869	0.132059	3.47739	0.743556
Fibroblasts	Col8a1	0	10905	31592	1.70565	0.423488	0.632187	0.212269	3.09488	0.743259
Fibroblasts	Ebf2	0	10905	31592	1.72803	0.509416	0.658414	0.239174	2.80092	0.739845
Fibroblasts	Fbn1	0	10905	31592	1.70597	0.551736	0.676662	0.273519	2.61379	0.739055
Fibroblasts	Cfh	0	10905	31592	2.41962	1.17251	0.809629	0.482559	2.19926	0.73711
Fibroblasts	Plxdc2	0	10905	31592	1.62763	0.538428	0.648051	0.261933	2.52013	0.724489
Fibroblasts	Lrp1	0	10905	31592	1.39342	0.38333	0.603118	0.201982	2.69665	0.723477
Fibroblasts	Itgbl1	0	10905	31592	1.72403	0.46903	0.600183	0.224487	2.94456	0.722625
Fibroblasts	Ust	0	10905	31592	1.3501	0.331766	0.576525	0.178178	2.86075	0.720574
Fibroblasts	Col3a1	0	10905	31592	1.40655	0.37894	0.589179	0.197645	2.74178	0.718808
Fibroblasts	Ldlrad4	0	10905	31592	2.10709	1.08142	0.768271	0.494081	1.89024	0.718126
Fibroblasts	Scn7a	0	10905	31592	1.24239	0.2629	0.545254	0.141871	3.03454	0.716592
Fibroblasts	Prkca	0	10905	31592	1.82356	0.832642	0.702705	0.416086	1.99897	0.716106
Fibroblasts	Tnxb	0	10905	31592	1.24073	0.249359	0.531408	0.136775	3.11767	0.713777
Fibroblasts	Pdgfra	0	10905	31592	1.15173	0.193998	0.510041	0.109331	3.33717	0.712505
Fibroblasts	Nfia	0	10905	31592	2.89612	2.14566	0.909766	0.796246	1.18021	0.712141
Fibroblasts	Pcsk6	0	10905	31592	1.2389	0.229369	0.518019	0.122974	3.2495	0.711546
Fibroblasts	Naaladl2	0	10905	31592	1.30054	0.2816	0.533242	0.154596	3.0379	0.709883
Fibroblasts	Bmper	0	10905	31592	1.26438	0.244608	0.517286	0.131457	3.19674	0.709039
Fibroblasts	Ccdc80	0	10905	31592	1.33661	0.374805	0.568271	0.195904	2.62557	0.70735
Fibroblasts	Col5a2	0	10905	31592	1.35549	0.391034	0.57359	0.198436	2.58877	0.706409
Fibroblasts	4930578G10Rik	0	10905	31592	1.23924	0.233034	0.50729	0.123164	3.22457	0.705562
Fibroblasts	Meg3	0	10905	31592	1.17261	0.230612	0.503439	0.120885	3.10421	0.702176
Cardiomyocytes	Ttn	1	9865	32632	5.27082	2.95801	0.999189	0.931723	3.40616	0.979742
Cardiomyocytes	Ryr2	1	9865	32632	4.88414	2.53211	0.997669	0.86596	3.5018	0.967798
Cardiomyocytes	Myh6	1	9865	32632	4.51709	1.72565	0.989863	0.683011	4.29424	0.967039
Cardiomyocytes	Cacna1c	1	9865	32632	4.70441	2.47627	0.994425	0.848216	3.32807	0.962763
Cardiomyocytes	Mhrt	1	9865	32632	3.2378	0.506146	0.964622	0.235811	5.21529	0.96046
Cardiomyocytes	Tnnt2	1	9865	32632	3.36129	1.00044	0.982666	0.443981	4.0164	0.955837
Cardiomyocytes	Rbm20	1	9865	32632	3.56414	1.0541	0.969894	0.460959	4.19795	0.951953
Cardiomyocytes	Tacc2	1	9865	32632	3.68849	1.36001	0.974658	0.571218	3.75064	0.946214
Cardiomyocytes	Pde4dip	1	9865	32632	3.18522	0.884689	0.967663	0.400558	4.02619	0.943662
Cardiomyocytes	Fhod3	1	9865	32632	3.45535	1.0544	0.965839	0.460438	4.03548	0.940096
Cardiomyocytes	Sorbs1	1	9865	32632	3.67835	1.5261	0.981247	0.619269	3.42174	0.93956
Cardiomyocytes	Ctnna3	1	9865	32632	3.83826	1.6641	0.981754	0.659138	3.4081	0.939113
Cardiomyocytes	Pde4d	1	9865	32632	4.07179	2.16451	0.986721	0.790972	2.90274	0.93402
Cardiomyocytes	Fhl2	1	9865	32632	4.02176	1.75835	0.981855	0.693644	3.51218	0.933313
Cardiomyocytes	Rcan2	1	9865	32632	3.29856	1.10603	0.961075	0.476342	3.68851	0.925476
Cardiomyocytes	Nexn	1	9865	32632	2.83106	0.682592	0.953168	0.314446	4.02732	0.924142
Cardiomyocytes	Ldb3	1	9865	32632	2.62606	0.494811	0.932894	0.232655	4.32366	0.917241
Cardiomyocytes	Dmd	1	9865	32632	4.29938	2.45278	0.986619	0.856399	2.77419	0.91703
Cardiomyocytes	Trdn	1	9865	32632	2.92099	0.76151	0.938773	0.349289	3.94326	0.916983
Cardiomyocytes	Slc8a1	1	9865	32632	4.03774	2.30965	0.986822	0.813496	2.61832	0.915987
Cardiomyocytes	Atp2a2	1	9865	32632	3.38281	1.52188	0.973746	0.631221	2.99024	0.911833
Cardiomyocytes	Fgfr2	1	9865	32632	3.07799	1.08269	0.950836	0.480633	3.40719	0.911381
Cardiomyocytes	Corin	1	9865	32632	2.82073	0.728114	0.932387	0.335805	3.88167	0.907628
Cardiomyocytes	Pcdh7	1	9865	32632	3.74532	2.02369	0.982058	0.755976	2.65379	0.90742
Cardiomyocytes	Palld	1	9865	32632	2.83643	0.763453	0.933198	0.349412	3.80874	0.902777
Cardiomyocytes	Fgf13	1	9865	32632	3.4144	1.34183	0.952357	0.562423	3.37889	0.900028
Cardiomyocytes	Tnni3k	1	9865	32632	2.33851	0.366022	0.890218	0.175564	4.40532	0.896655
Cardiomyocytes	Esrrg	1	9865	32632	2.61598	0.654807	0.920122	0.302709	3.77739	0.893609
Cardiomyocytes	Obscn	1	9865	32632	2.06864	0.259958	0.873188	0.127114	4.5416	0.890735
Cardiomyocytes	Filip1l	1	9865	32632	2.70704	0.828647	0.926001	0.381374	3.43817	0.88558
Cardiomyocytes	Myh7	1	9865	32632	2.06994	0.313437	0.864774	0.154235	4.23342	0.879393
Cardiomyocytes	Lmo7	1	9865	32632	2.53562	0.696838	0.920223	0.320299	3.52844	0.878587
Cardiomyocytes	Scn5a	1	9865	32632	2.10634	0.298235	0.853421	0.145317	4.37663	0.878323
Cardiomyocytes	Actn2	1	9865	32632	2.19322	0.40329	0.876229	0.194043	4.00293	0.87563
Cardiomyocytes	Mlip	1	9865	32632	2.35968	0.562131	0.890826	0.264955	3.66775	0.872051
Cardiomyocytes	Cacnb2	1	9865	32632	2.64066	0.784811	0.912418	0.348278	3.44955	0.866471
Cardiomyocytes	Sorbs2	1	9865	32632	2.7228	0.9156	0.932184	0.404603	3.24684	0.866217
Cardiomyocytes	Akap6	1	9865	32632	2.51124	0.746254	0.91333	0.337399	3.35145	0.865801
Cardiomyocytes	Ppara	1	9865	32632	1.9489	0.289081	0.838621	0.139526	4.16691	0.863812
Cardiomyocytes	Kcnd2	1	9865	32632	2.87446	0.948597	0.903396	0.422653	3.40132	0.858645
Cardiomyocytes	Prune2	1	9865	32632	2.5459	0.770484	0.887076	0.354591	3.34003	0.853859
Cardiomyocytes	Magi2	1	9865	32632	3.33951	1.79538	0.963609	0.683194	2.43762	0.851406
Cardiomyocytes	Ank3	1	9865	32632	1.9856	0.39459	0.847035	0.187301	3.69915	0.848933
Cardiomyocytes	Pde4b	1	9865	32632	2.27733	0.637321	0.878763	0.300717	3.29522	0.847144
Cardiomyocytes	Erbb4	1	9865	32632	2.12826	0.504795	0.855753	0.238876	3.49439	0.844531
Cardiomyocytes	Ckmt2	1	9865	32632	2.02408	0.446964	0.843183	0.216689	3.54308	0.844057
Cardiomyocytes	Cdh2	1	9865	32632	2.30976	0.666025	0.874303	0.31129	3.26078	0.843323
Cardiomyocytes	Ppip5k2	1	9865	32632	2.00691	0.449084	0.838115	0.221929	3.50603	0.841461
Cardiomyocytes	D830032E09Rik	1	9865	32632	1.86372	0.324403	0.809123	0.157575	3.82946	0.841044
Cardiomyocytes	Kcng2	1	9865	32632	1.60837	0.197654	0.773137	0.0997794	4.1921	0.84055
Cardiomyocytes	Myocd	1	9865	32632	2.08572	0.442188	0.83406	0.205933	3.66427	0.83965
Cardiomyocytes	Synpo2	1	9865	32632	2.26118	0.616257	0.86072	0.285579	3.3345	0.838979
Cardiomyocytes	Dtna	1	9865	32632	1.84056	0.353901	0.819463	0.173143	3.64179	0.837896
Cardiomyocytes	Gm13938	1	9865	32632	1.39365	0.07552	0.712114	0.0412479	5.27128	0.837253
Cardiomyocytes	Pip5k1b	1	9865	32632	1.9295	0.402509	0.831526	0.191652	3.57014	0.837191
Cardiomyocytes	Ivns1abp	1	9865	32632	2.02741	0.536085	0.860517	0.262718	3.21677	0.836572
Cardiomyocytes	Chrm2	1	9865	32632	2.0626	0.450089	0.824126	0.213594	3.59444	0.835586
Cardiomyocytes	Grm1	1	9865	32632	2.58363	0.755485	0.838824	0.343896	3.43955	0.834812
Cardiomyocytes	Myo18b	1	9865	32632	1.50677	0.181088	0.760264	0.0918117	4.14499	0.834169
Cardiomyocytes	Tecrl	1	9865	32632	1.84356	0.366844	0.821896	0.176085	3.58521	0.833913
Cardiomyocytes	Ccdc141	1	9865	32632	1.97819	0.476698	0.84521	0.226679	3.3505	0.831937
Cardiomyocytes	Alpk2	1	9865	32632	1.59298	0.224463	0.769792	0.112282	3.96077	0.831485
Cardiomyocytes	Acacb	1	9865	32632	1.64796	0.274704	0.788951	0.137197	3.7305	0.830653
Cardiomyocytes	Rbm24	1	9865	32632	1.61142	0.257473	0.782565	0.128861	3.77138	0.830326
Cardiomyocytes	Nav2	1	9865	32632	1.84852	0.374938	0.81855	0.175962	3.55603	0.829331
Cardiomyocytes	Txlnb	1	9865	32632	1.58952	0.245288	0.773847	0.123866	3.81088	0.828675
Cardiomyocytes	Mypn	1	9865	32632	1.50474	0.193435	0.75479	0.0966842	4.03687	0.828428
Cardiomyocytes	Mast2	1	9865	32632	2.13294	0.668211	0.876939	0.316806	2.9681	0.827624
Cardiomyocytes	Ank2	1	9865	32632	2.91176	1.46974	0.94516	0.591015	2.37678	0.826878
Cardiomyocytes	Fgf1	1	9865	32632	1.60691	0.256851	0.771718	0.126318	3.7672	0.824883
Cardiomyocytes	Neat1	1	9865	32632	3.3065	2.12266	0.980943	0.773964	1.83801	0.824801
Cardiomyocytes	Jph2	1	9865	32632	1.66516	0.309513	0.790978	0.151937	3.56272	0.823338
Cardiomyocytes	Limch1	1	9865	32632	2.53052	0.990611	0.918398	0.425227	2.7716	0.822414
Cardiomyocytes	Filip1	1	9865	32632	2.22905	0.751589	0.887988	0.343405	2.88759	0.82082
Cardiomyocytes	Lrrc2	1	9865	32632	1.53374	0.230799	0.751242	0.115715	3.80775	0.819574
Cardiomyocytes	Tnnc1	1	9865	32632	1.64005	0.31723	0.786417	0.157821	3.47651	0.818763
Cardiomyocytes	Sox6	1	9865	32632	1.89677	0.48903	0.827572	0.234923	3.1668	0.818672
Cardiomyocytes	Wnk2	1	9865	32632	1.42142	0.156084	0.713127	0.0810861	4.2177	0.817948
Cardiomyocytes	Cpeb3	1	9865	32632	2.10927	0.654648	0.849164	0.312331	2.96974	0.817641
Cardiomyocytes	Myh7b	1	9865	32632	1.37543	0.129823	0.699341	0.066254	4.41475	0.816321
Cardiomyocytes	Pln	1	9865	32632	2.368	0.940735	0.90816	0.42348	2.63114	0.81599
Cardiomyocytes	Pdlim5	1	9865	32632	2.79193	1.40238	0.937861	0.588747	2.3208	0.815747
Cardiomyocytes	Hs3st5	1	9865	32632	1.55032	0.218905	0.727724	0.108636	3.92342	0.813959
Cardiomyocytes	Pkp2	1	9865	32632	1.43973	0.20935	0.735327	0.106276	3.78922	0.813876
Cardiomyocytes	Thrb	1	9865	32632	2.16598	0.724772	0.8667	0.332955	2.85933	0.813029
Cardiomyocytes	Lrrtm3	1	9865	32632	1.50338	0.233823	0.737557	0.114673	3.73062	0.811612
Cardiomyocytes	Ptprn2	1	9865	32632	1.57949	0.24933	0.731069	0.126471	3.76608	0.810875
Cardiomyocytes	Ppp1r3a	1	9865	32632	1.55099	0.265377	0.740699	0.132968	3.61204	0.808906
Cardiomyocytes	Ank	1	9865	32632	1.92166	0.550264	0.830613	0.266671	2.99079	0.808675
Cardiomyocytes	Trim55	1	9865	32632	1.42019	0.23337	0.73705	0.117155	3.5775	0.80673
Cardiomyocytes	Speg	1	9865	32632	1.25412	0.145144	0.694982	0.0765813	4.00315	0.806394
Cardiomyocytes	Art3	1	9865	32632	1.87773	0.52674	0.83183	0.245557	2.99777	0.805197
Cardiomyocytes	Ppargc1a	1	9865	32632	2.30868	0.692142	0.859098	0.29422	3.1826	0.80472
Cardiomyocytes	Rhobtb1	1	9865	32632	1.88387	0.561585	0.828789	0.273259	2.8884	0.803298
Cardiomyocytes	Large	1	9865	32632	2.66982	1.33257	0.922048	0.560646	2.26752	0.802934
Cardiomyocytes	Kbtbd12	1	9865	32632	1.25188	0.143648	0.686974	0.073241	4.01468	0.802913
Cardiomyocytes	Mybpc3	1	9865	32632	1.45358	0.244572	0.727116	0.12261	3.56464	0.801748
Cardiomyocytes	Slc25a13	1	9865	32632	1.49567	0.278983	0.74151	0.139955	3.42757	0.801647
Cardiomyocytes	Myoz2	1	9865	32632	1.43304	0.243924	0.728941	0.121629	3.53016	0.80136
Cardiomyocytes	Acsl1	1	9865	32632	1.44799	0.252706	0.730765	0.127758	3.5008	0.801238
Cardiomyocytes	Asb2	1	9865	32632	1.30438	0.167807	0.692549	0.0868166	3.87753	0.800996
Cardiomyocytes	Srl	1	9865	32632	1.35189	0.200517	0.708262	0.101404	3.68955	0.800588
Cardiomyocytes	Gm20619	1	9865	32632	1.55613	0.283805	0.730056	0.139709	3.51068	0.800041
Cardiomyocytes	Mylk3	1	9865	32632	1.32528	0.184682	0.699341	0.0939569	3.76797	0.799877
Cardiomyocytes	Arhgap26	1	9865	32632	2.91651	1.61293	0.945058	0.633121	2.12107	0.799468
Cardiomyocytes	Atp1a1	1	9865	32632	1.50302	0.316528	0.754486	0.161896	3.23065	0.797928
Cardiomyocytes	Rbfox1	1	9865	32632	1.58597	0.33157	0.745058	0.162448	3.30439	0.795949
Cardiomyocytes	Art1	1	9865	32632	1.36984	0.214784	0.702179	0.110199	3.61456	0.795751
Cardiomyocytes	Cmya5	1	9865	32632	1.49497	0.288567	0.733097	0.143418	3.3703	0.795724
Cardiomyocytes	Adk	1	9865	32632	2.14831	0.843828	0.869235	0.390384	2.5141	0.794682
Cardiomyocytes	Ogdh	1	9865	32632	1.81542	0.562779	0.82443	0.276508	2.7672	0.794368
Cardiomyocytes	Kcnn2	1	9865	32632	1.34453	0.194681	0.688697	0.0982165	3.72216	0.793828
Cardiomyocytes	Casz1	1	9865	32632	1.41716	0.26929	0.726711	0.132324	3.3382	0.792958
Cardiomyocytes	Esr1	1	9865	32632	2.09943	0.781242	0.860618	0.363171	2.59637	0.79218
Cardiomyocytes	Ppargc1b	1	9865	32632	1.39083	0.239167	0.704004	0.122058	3.48163	0.79145
Cardiomyocytes	Lmod2	1	9865	32632	1.28923	0.197766	0.689914	0.101465	3.58818	0.791024
Cardiomyocytes	Acss1	1	9865	32632	1.45459	0.303721	0.733097	0.150772	3.20944	0.789041
Cardiomyocytes	Msi2	1	9865	32632	2.71737	1.51285	0.938368	0.617339	1.99815	0.788896
Cardiomyocytes	Gpcpd1	1	9865	32632	1.93504	0.649252	0.822605	0.310769	2.69622	0.788564
Cardiomyocytes	Pygb	1	9865	32632	1.48857	0.318552	0.729549	0.159966	3.19306	0.786871
Cardiomyocytes	Sorbs2os	1	9865	32632	1.22491	0.155198	0.657577	0.0800748	3.83978	0.786468
Cardiomyocytes	Nrap	1	9865	32632	1.18157	0.149075	0.652813	0.0756926	3.81301	0.784132
Cardiomyocytes	Gm12295	1	9865	32632	1.47072	0.263122	0.690725	0.125552	3.47742	0.78351
Cardiomyocytes	Nckap5	1	9865	32632	1.7707	0.55081	0.817233	0.257539	2.73025	0.783337
Cardiomyocytes	Atcayos	1	9865	32632	1.16185	0.148764	0.651191	0.0759684	3.77502	0.783057
Cardiomyocytes	Smtn	1	9865	32632	1.45812	0.371506	0.764927	0.18534	2.87381	0.781836
Cardiomyocytes	Kcnd3	1	9865	32632	1.2609	0.178429	0.654638	0.0891456	3.6943	0.780398
Cardiomyocytes	Dpf3	1	9865	32632	1.20858	0.1826	0.662443	0.0924553	3.5514	0.780071
Cardiomyocytes	Fsd2	1	9865	32632	1.0769	0.112166	0.62149	0.0594815	4.02737	0.77777
Cardiomyocytes	Park2	1	9865	32632	2.28216	1.03119	0.885454	0.44916	2.28564	0.777742
Cardiomyocytes	Rilpl1	1	9865	32632	1.29732	0.266224	0.703294	0.136093	3.12414	0.777511
Cardiomyocytes	Trim63	1	9865	32632	1.14189	0.14546	0.638013	0.0735168	3.76778	0.77743
Cardiomyocytes	Tmem117	1	9865	32632	1.1264	0.146623	0.637608	0.0749877	3.72248	0.7764
Cardiomyocytes	Aco2	1	9865	32632	1.43699	0.371743	0.745666	0.188833	2.83286	0.774735
Cardiomyocytes	Trabd2b	1	9865	32632	1.55975	0.387258	0.722656	0.187607	2.99011	0.773273
Cardiomyocytes	Tnni3	1	9865	32632	1.49111	0.427607	0.777496	0.208844	2.68946	0.772801
Cardiomyocytes	Prdm16	1	9865	32632	1.08926	0.147314	0.629093	0.0725668	3.63517	0.771927
Cardiomyocytes	Clasp1	1	9865	32632	1.84347	0.679711	0.827471	0.327715	2.45004	0.771242
Cardiomyocytes	Casq2	1	9865	32632	1.2298	0.213956	0.65849	0.106368	3.34286	0.77073
Cardiomyocytes	Camta1	1	9865	32632	1.96227	0.767629	0.853016	0.353916	2.405	0.77039
Cardiomyocytes	Alpk3	1	9865	32632	1.04185	0.12963	0.617537	0.0679701	3.72837	0.769747
Cardiomyocytes	Pde1c	1	9865	32632	1.43827	0.292766	0.675621	0.146482	3.23994	0.76951
Cardiomyocytes	Nebl	1	9865	32632	1.42293	0.36681	0.726305	0.163827	2.82923	0.768851
Cardiomyocytes	Snta1	1	9865	32632	1.31475	0.298187	0.69853	0.1497	2.97091	0.768172
Cardiomyocytes	Ppp1r12b	1	9865	32632	2.13786	0.958008	0.878561	0.432183	2.21937	0.76777
Cardiomyocytes	Acyp2	1	9865	32632	2.28385	1.06136	0.888089	0.454799	2.22124	0.76612
Cardiomyocytes	Cacna2d1	1	9865	32632	2.14041	0.93536	0.860922	0.417014	2.27692	0.76531
Cardiomyocytes	Slc4a3	1	9865	32632	0.961736	0.107412	0.595337	0.0579493	3.83323	0.764239
Cardiomyocytes	Chchd3	1	9865	32632	1.96614	0.829378	0.849366	0.388484	2.24947	0.76417
Cardiomyocytes	Pik3r1	1	9865	32632	2.01107	0.860058	0.848049	0.396513	2.24696	0.761024
Cardiomyocytes	Asb14	1	9865	32632	0.97093	0.107717	0.587228	0.055988	3.85034	0.760855
Cardiomyocytes	Agl	1	9865	32632	1.11606	0.207561	0.64298	0.109739	3.15368	0.760356
Cardiomyocytes	Xirp2	1	9865	32632	1.31914	0.305691	0.6815	0.148321	2.93801	0.758622
Cardiomyocytes	Ablim1	1	9865	32632	3.25783	2.12391	0.969083	0.745894	1.76302	0.757536
Cardiomyocytes	Enah	1	9865	32632	1.38276	0.370173	0.709377	0.180436	2.73663	0.757005
Cardiomyocytes	Sgcg	1	9865	32632	0.960506	0.118413	0.5852	0.0605847	3.6816	0.756481
Cardiomyocytes	Usp13	1	9865	32632	1.0262	0.164279	0.613077	0.0862037	3.32597	0.756424
Cardiomyocytes	Tpm1	1	9865	32632	2.00684	0.874914	0.845008	0.401814	2.20295	0.755856
Cardiomyocytes	Smyd1	1	9865	32632	1.00202	0.152743	0.6	0.0809635	3.3848	0.753713
Cardiomyocytes	Trim54	1	9865	32632	0.919971	0.106497	0.57111	0.0560186	3.74742	0.752531
Cardiomyocytes	Psme4	1	9865	32632	2.00712	0.910658	0.853624	0.422591	2.11608	0.752505
Cardiomyocytes	Mfn1	1	9865	32632	1.17326	0.275312	0.663051	0.143601	2.81638	0.751591
Cardiomyocytes	Tfdp2	1	9865	32632	1.55207	0.519922	0.753168	0.254811	2.44815	0.751567
Cardiomyocytes	Larp1b	1	9865	32632	1.17471	0.270975	0.652306	0.137779	2.84559	0.749231
Cardiomyocytes	Clip1	1	9865	32632	1.85526	0.787108	0.838925	0.368411	2.17172	0.74896
Cardiomyocytes	Stau2	1	9865	32632	1.21209	0.287752	0.657375	0.146543	2.82365	0.748956
Cardiomyocytes	Agtpbp1	1	9865	32632	1.45417	0.459281	0.728535	0.229284	2.49269	0.748762
Cardiomyocytes	Esrrb	1	9865	32632	0.882719	0.0820911	0.546782	0.0428107	4.05032	0.748197
Cardiomyocytes	Gm20647	1	9865	32632	0.916571	0.0709531	0.535124	0.0390721	4.35114	0.746759
Cardiomyocytes	Pde7a	1	9865	32632	1.42724	0.435457	0.708566	0.216475	2.53711	0.74653
Cardiomyocytes	Cobll1	1	9865	32632	1.71683	0.652118	0.796249	0.298174	2.31212	0.746483
Cardiomyocytes	Vegfa	1	9865	32632	0.999588	0.176672	0.598784	0.0927924	3.15156	0.745807
Cardiomyocytes	Rmdn1	1	9865	32632	1.42028	0.457379	0.727319	0.228334	2.43603	0.744978
Cardiomyocytes	Myl2	1	9865	32632	1.71506	0.675101	0.812772	0.31656	2.24064	0.744957
Cardiomyocytes	Adprhl1	1	9865	32632	0.894189	0.110477	0.555702	0.0575202	3.62917	0.743887
Cardiomyocytes	Myom2	1	9865	32632	0.967407	0.139832	0.567258	0.0728733	3.44205	0.742418
Cardiomyocytes	Phka1	1	9865	32632	1.41419	0.423442	0.693766	0.208875	2.56193	0.742141
Cardiomyocytes	Ptpn11	1	9865	32632	1.10839	0.27166	0.646629	0.141487	2.70083	0.742087
Cardiomyocytes	Asph	1	9865	32632	1.55025	0.571823	0.770806	0.278469	2.26672	0.741488
Cardiomyocytes	Phtf2	1	9865	32632	1.11707	0.26976	0.637912	0.136798	2.73105	0.739972
Cardiomyocytes	Tnik	1	9865	32632	1.88811	0.801345	0.818855	0.355479	2.19026	0.739791
Cardiomyocytes	Hmcn1	1	9865	32632	1.53094	0.547113	0.757425	0.245465	2.31447	0.739644
Cardiomyocytes	Samd4	1	9865	32632	2.1375	1.02578	0.87633	0.441898	2.06332	0.739282
Cardiomyocytes	Vldlr	1	9865	32632	0.900389	0.12951	0.555297	0.0698394	3.40096	0.737754
Cardiomyocytes	Cap2	1	9865	32632	0.95363	0.159759	0.568981	0.0804119	3.20291	0.737047
Cardiomyocytes	Sgcd	1	9865	32632	2.58117	1.42252	0.928332	0.539501	1.95607	0.736598
Cardiomyocytes	Tcap	1	9865	32632	1.08212	0.26092	0.626457	0.131405	2.71018	0.736169
Cardiomyocytes	Garem	1	9865	32632	1.15497	0.293004	0.637304	0.148014	2.6748	0.73593
Cardiomyocytes	Gm13481	1	9865	32632	1.25871	0.252522	0.589559	0.12215	3.13347	0.735677
Cardiomyocytes	Immp2l	1	9865	32632	2.03385	0.951211	0.844399	0.407422	2.06396	0.733539
Cardiomyocytes	Dag1	1	9865	32632	1.24859	0.393017	0.689407	0.197812	2.36804	0.732547
Cardiomyocytes	Plscr2	1	9865	32632	0.925085	0.17969	0.575266	0.0915053	2.9509	0.731953
Cardiomyocytes	Got1	1	9865	32632	0.926907	0.17119	0.567866	0.088165	3.03149	0.731633
Cardiomyocytes	Gm17276	1	9865	32632	1.0099	0.196042	0.575266	0.0977568	3.01054	0.731426
Cardiomyocytes	Shroom3	1	9865	32632	1.17413	0.295502	0.623112	0.142866	2.70085	0.731147
Cardiomyocytes	Kcnj3	1	9865	32632	1.04002	0.184804	0.563203	0.0952439	3.17184	0.731079
Cardiomyocytes	Rbpms	1	9865	32632	2.52188	1.51971	0.923771	0.615469	1.68123	0.73091
Cardiomyocytes	Dsp	1	9865	32632	0.894495	0.158443	0.559149	0.0810554	3.07433	0.730515
Cardiomyocytes	Mical3	1	9865	32632	1.35577	0.478491	0.726913	0.232471	2.23049	0.730287
Cardiomyocytes	Oxct1	1	9865	32632	1.33262	0.434354	0.689711	0.215739	2.35918	0.730031
Cardiomyocytes	Rab30	1	9865	32632	0.981926	0.191948	0.571009	0.0987987	2.98003	0.729246
Cardiomyocytes	1110034G24Rik	1	9865	32632	1.10744	0.257441	0.599493	0.131252	2.78707	0.729156
Cardiomyocytes	Fry	1	9865	32632	2.51073	1.41414	0.92296	0.563312	1.86175	0.728302
Cardiomyocytes	Mylk4	1	9865	32632	1.08223	0.172141	0.53928	0.084886	3.3768	0.726518
Cardiomyocytes	Ppm1l	1	9865	32632	0.987045	0.196291	0.564217	0.0981858	2.95631	0.726065
Cardiomyocytes	Nfyc	1	9865	32632	1.29076	0.432587	0.687785	0.218099	2.28377	0.72596
Cardiomyocytes	Plekhm2	1	9865	32632	1.30597	0.461823	0.710694	0.230203	2.19693	0.725177
Cardiomyocytes	Stk39	1	9865	32632	1.59223	0.63446	0.743031	0.298082	2.14351	0.724744
Cardiomyocytes	Coro6	1	9865	32632	0.823835	0.142649	0.539382	0.0731797	3.06061	0.724664
Cardiomyocytes	Mpc1	1	9865	32632	1.04633	0.288088	0.623619	0.148505	2.46794	0.724122
Cardiomyocytes	Tmem38a	1	9865	32632	0.841019	0.131749	0.530056	0.0698088	3.2272	0.724085
Cardiomyocytes	Macrod1	1	9865	32632	0.83348	0.106079	0.512114	0.0576428	3.53956	0.723793
Cardiomyocytes	Rarb	1	9865	32632	0.920721	0.181043	0.555601	0.0949681	2.92863	0.723159
Cardiomyocytes	Dmpk	1	9865	32632	0.796531	0.129901	0.529448	0.0686749	3.13411	0.722904
Cardiomyocytes	Asb11	1	9865	32632	0.823418	0.124817	0.522656	0.0642927	3.26533	0.722693
Cardiomyocytes	Nceh1	1	9865	32632	0.927204	0.187788	0.554992	0.0991052	2.88635	0.721245
Cardiomyocytes	Grb14	1	9865	32632	0.914547	0.169825	0.542828	0.0885021	3.01441	0.721086
Cardiomyocytes	Tbc1d4	1	9865	32632	1.43667	0.548139	0.724176	0.262718	2.13504	0.720998
Cardiomyocytes	Fstl4	1	9865	32632	1.03061	0.147503	0.516675	0.0745281	3.50371	0.720719
Cardiomyocytes	Ppp1r14c	1	9865	32632	0.83536	0.112659	0.508768	0.0592976	3.4527	0.720456
Cardiomyocytes	Slk	1	9865	32632	1.45358	0.583658	0.747897	0.286682	2.04836	0.720369
Cardiomyocytes	Cdc37l1	1	9865	32632	1.27531	0.457781	0.6963	0.230295	2.15175	0.719355
Cardiomyocytes	Gbas	1	9865	32632	1.09291	0.33171	0.632539	0.169772	2.33376	0.718079
Cardiomyocytes	Plin4	1	9865	32632	0.729947	0.0961905	0.495793	0.0510848	3.41232	0.716911
Cardiomyocytes	Rpl3l	1	9865	32632	0.750263	0.0822178	0.483832	0.0433317	3.70504	0.716441
Cardiomyocytes	Fam214a	1	9865	32632	1.17483	0.390227	0.654942	0.196494	2.22893	0.715722
Cardiomyocytes	Fbxo32	1	9865	32632	0.896569	0.180695	0.538165	0.0953972	2.87329	0.715101
Cardiomyocytes	Gm30382	1	9865	32632	0.834061	0.11484	0.497111	0.0589605	3.42012	0.714995
Cardiomyocytes	Pdzrn3	1	9865	32632	1.76821	0.785082	0.768069	0.33985	2.02696	0.714553
Cardiomyocytes	Ppfia1	1	9865	32632	1.05865	0.327796	0.62443	0.169006	2.27886	0.713912
Cardiomyocytes	Slc4a4	1	9865	32632	0.941425	0.22144	0.559351	0.11455	2.65723	0.71381
Cardiomyocytes	Msrb3	1	9865	32632	1.784	0.844493	0.809833	0.381956	1.90054	0.712889
Cardiomyocytes	Cox10	1	9865	32632	0.868393	0.200664	0.551242	0.105265	2.63786	0.712623
Cardiomyocytes	Sbk1	1	9865	32632	0.693102	0.0683137	0.469032	0.037264	3.82199	0.712579
Cardiomyocytes	Rnf207	1	9865	32632	0.682781	0.0624186	0.464673	0.0332189	3.92655	0.712503
Cardiomyocytes	Tns1	1	9865	32632	2.711	1.82111	0.941713	0.699988	1.43931	0.71218
Cardiomyocytes	Slco3a1	1	9865	32632	1.87539	0.915308	0.820983	0.402396	1.88296	0.711463
Cardiomyocytes	Nnt	1	9865	32632	0.92913	0.228838	0.560568	0.120648	2.57509	0.711091
Cardiomyocytes	Gm21747	1	9865	32632	0.777891	0.138418	0.509985	0.0729958	2.98686	0.711078
Cardiomyocytes	Chpt1	1	9865	32632	0.945204	0.246831	0.570806	0.127268	2.49052	0.710672
Cardiomyocytes	Strip2	1	9865	32632	0.724246	0.0955405	0.480993	0.0508397	3.40666	0.710342
Cardiomyocytes	Ralgapa2	1	9865	32632	1.71197	0.802051	0.796756	0.362221	1.88387	0.709463
Cardiomyocytes	Fam73b	1	9865	32632	0.748256	0.122195	0.497415	0.0667443	3.09856	0.70942
Cardiomyocytes	Dpyd	1	9865	32632	0.968221	0.269093	0.577192	0.130302	2.40312	0.709179
Cardiomyocytes	Slc25a12	1	9865	32632	1.03843	0.333727	0.621287	0.172745	2.20357	0.708729
Cardiomyocytes	Pank1	1	9865	32632	0.765664	0.116941	0.489914	0.0628218	3.21314	0.708622
Cardiomyocytes	Hk2	1	9865	32632	0.767241	0.117971	0.490218	0.0650895	3.20397	0.708104
Cardiomyocytes	Tnfaip8	1	9865	32632	1.47222	0.607933	0.716776	0.282851	2.00533	0.707453
Cardiomyocytes	Insr	1	9865	32632	1.66339	0.788996	0.802737	0.36835	1.83219	0.707221
Cardiomyocytes	Bag3	1	9865	32632	0.967287	0.283472	0.586417	0.146758	2.31499	0.70685
Cardiomyocytes	Nt5e	1	9865	32632	0.836707	0.161361	0.510086	0.0833844	2.90186	0.706754
Cardiomyocytes	Adam22	1	9865	32632	0.910176	0.206204	0.52965	0.105816	2.69679	0.705244
Cardiomyocytes	Etfa	1	9865	32632	1.06901	0.357274	0.624126	0.18393	2.15496	0.705139
Cardiomyocytes	Des	1	9865	32632	0.853063	0.215212	0.543436	0.108299	2.4877	0.704857
Cardiomyocytes	Vwa8	1	9865	32632	1.24645	0.480486	0.67998	0.238999	2.00615	0.704746
Cardiomyocytes	Lrrc10	1	9865	32632	0.711194	0.0922248	0.465585	0.0478058	3.42327	0.704308
Cardiomyocytes	Asb18	1	9865	32632	0.673935	0.0605352	0.445819	0.0327899	3.94621	0.703954
Cardiomyocytes	Ppp2r3a	1	9865	32632	1.76998	0.874284	0.814496	0.394735	1.80164	0.703295
Cardiomyocytes	Mitf	1	9865	32632	1.60168	0.732837	0.758338	0.334059	1.87365	0.702954
Cardiomyocytes	Atp5a1	1	9865	32632	1.11543	0.414266	0.656868	0.20768	1.99849	0.702586
Cardiomyocytes	St3gal3	1	9865	32632	1.13004	0.40609	0.64146	0.20437	2.06478	0.702183
Cardiomyocytes	Ednra	1	9865	32632	0.9724	0.259613	0.547694	0.124234	2.4717	0.701389
Cardiomyocytes	Pygm	1	9865	32632	0.707686	0.12281	0.480385	0.0642621	2.97765	0.701137
Cardiomyocytes	Gja1	1	9865	32632	0.895681	0.244247	0.548403	0.122518	2.38887	0.70054
Cardiomyocytes	Ano4	1	9865	32632	0.772852	0.131199	0.478561	0.0672959	3.05599	0.700078
Endothelial cells (I)	Plcb4	2	8954	33543	3.17121	1.42119	0.900603	0.629043	2.86156	0.863903
Endothelial cells (I)	Ptprg	2	8954	33543	3.48692	2.1411	0.92562	0.804311	2.07715	0.837293
Endothelial cells (I)	Flt1	2	8954	33543	2.62266	0.716053	0.805003	0.337418	3.6096	0.834337
Endothelial cells (I)	Ptprm	2	8954	33543	3.20191	2.10097	0.91099	0.794294	1.71667	0.80085
Endothelial cells (I)	Mcf2l	2	8954	33543	2.00171	0.368112	0.684387	0.185821	3.84657	0.794367
Endothelial cells (I)	Cyyr1	2	8954	33543	2.28286	0.673111	0.734309	0.325582	3.19667	0.791462
Endothelial cells (I)	Mgll	2	8954	33543	2.15078	0.513486	0.694327	0.258504	3.49977	0.783749
Endothelial cells (I)	Pdgfd	2	8954	33543	2.47349	0.986155	0.761224	0.460752	2.69222	0.779551
Endothelial cells (I)	Ccdc85a	2	8954	33543	2.11231	0.553804	0.684834	0.280714	3.29611	0.776081
Endothelial cells (I)	Sptbn1	2	8954	33543	3.43968	2.62465	0.94092	0.902185	1.23734	0.774343
Endothelial cells (I)	Adgrl4	2	8954	33543	2.05816	0.54676	0.682042	0.275557	3.23091	0.772564
Endothelial cells (I)	Pkp4	2	8954	33543	2.23986	0.818895	0.727719	0.406881	2.72648	0.770077
Endothelial cells (I)	Magi1	2	8954	33543	2.59772	1.40231	0.807572	0.613869	2.02042	0.76916
Endothelial cells (I)	Cd36	2	8954	33543	2.73609	1.6531	0.828345	0.664997	1.77234	0.756726
Endothelial cells (I)	Arhgap31	2	8954	33543	2.21169	0.88599	0.729171	0.406553	2.51211	0.75668
Endothelial cells (I)	Adgrf5	2	8954	33543	1.8214	0.480698	0.640831	0.245893	3.06928	0.753596
Endothelial cells (I)	Ablim3	2	8954	33543	1.80109	0.413242	0.622068	0.212205	3.30467	0.752557
Endothelial cells (I)	Etl4	2	8954	33543	2.05121	0.830384	0.686062	0.41979	2.38866	0.740344
Endothelial cells (I)	Cdh13	2	8954	33543	2.79499	1.65544	0.821979	0.632114	1.85885	0.737653
Endothelial cells (I)	Plcb1	2	8954	33543	2.05394	0.778466	0.673777	0.389053	2.52873	0.735815
Endothelial cells (I)	Shank3	2	8954	33543	1.61797	0.433958	0.593366	0.218943	2.89541	0.727189
Endothelial cells (I)	Prkch	2	8954	33543	1.64371	0.493636	0.591803	0.250306	2.70932	0.71937
Endothelial cells (I)	Rasal2	2	8954	33543	2.43205	1.53545	0.770829	0.673881	1.51074	0.719268
Endothelial cells (I)	Ptprb	2	8954	33543	1.62642	0.457344	0.579964	0.233134	2.81675	0.718642
Endothelial cells (I)	Apbb2	2	8954	33543	2.06758	1.06626	0.701251	0.515786	1.85838	0.715755
Endothelial cells (I)	Ablim1	2	8954	33543	3.07357	2.20389	0.894349	0.771905	1.35509	0.71423
Endothelial cells (I)	Pitpnc1	2	8954	33543	2.16095	1.1374	0.709404	0.524879	1.85783	0.71365
Endothelial cells (I)	Tshz2	2	8954	33543	2.40279	1.25284	0.724704	0.513967	2.0076	0.711412
Endothelial cells (I)	Itpkb	2	8954	33543	1.73759	0.60963	0.601407	0.300063	2.47959	0.71059
Endothelial cells (I)	Tcf4	2	8954	33543	2.64491	1.88724	0.820974	0.765495	1.22381	0.704412
Macrophages	Mrc1	3	4455	38042	2.85661	0.309837	0.85275	0.157011	5.49699	0.900579
Macrophages	Slc9a9	3	4455	38042	2.65339	0.33316	0.845791	0.169812	5.06142	0.893077
Macrophages	F13a1	3	4455	38042	3.14828	0.403291	0.838833	0.202644	5.48814	0.889753
Macrophages	Pid1	3	4455	38042	3.41837	1.3017	0.947924	0.512197	3.46379	0.88096
Macrophages	Frmd4b	3	4455	38042	3.06984	1.03601	0.913805	0.449503	3.49794	0.877595
Macrophages	Mctp1	3	4455	38042	2.52243	0.318617	0.824467	0.155985	4.93255	0.876467
Macrophages	Rbpj	3	4455	38042	2.85561	0.514962	0.824691	0.270964	4.60439	0.864599
Macrophages	Inpp5d	3	4455	38042	2.05332	0.254851	0.802245	0.125651	4.54874	0.86084
Macrophages	Lyn	3	4455	38042	2.27592	0.550733	0.834568	0.263209	3.57224	0.842026
Macrophages	Rbm47	3	4455	38042	1.72473	0.0946214	0.713805	0.0501288	5.53798	0.839663
Macrophages	Zeb2	3	4455	38042	2.79876	1.14431	0.871829	0.509568	2.84932	0.827323
Macrophages	Dock2	3	4455	38042	1.72385	0.167898	0.703928	0.0854845	4.65506	0.821623
Macrophages	Arhgap15	3	4455	38042	1.88192	0.277093	0.736251	0.134667	4.12373	0.821113
Macrophages	Ptprj	3	4455	38042	2.32062	0.661553	0.8211	0.302797	3.29146	0.819268
Macrophages	Cacna1a	3	4455	38042	1.76486	0.209687	0.706397	0.111824	4.37503	0.817476
Macrophages	Dab2	3	4455	38042	1.94385	0.35786	0.735129	0.182351	3.79819	0.812829
Macrophages	Gm26740	3	4455	38042	1.62951	0.120308	0.670258	0.062799	5.00366	0.812746
Macrophages	Runx1	3	4455	38042	1.7519	0.187098	0.684624	0.094606	4.5337	0.809655
Macrophages	Myo5a	3	4455	38042	1.78274	0.305275	0.714478	0.168209	3.79231	0.806359
Macrophages	Stab1	3	4455	38042	1.69083	0.218651	0.684175	0.111377	4.17805	0.802529
Macrophages	Fyb	3	4455	38042	1.51225	0.112158	0.637037	0.0605384	4.89725	0.796484
Macrophages	Rreb1	3	4455	38042	2.11118	0.720623	0.785634	0.36854	2.78136	0.794954
Macrophages	Mertk	3	4455	38042	1.73156	0.328343	0.705499	0.165843	3.58047	0.793932
Macrophages	March1	3	4455	38042	1.49422	0.119454	0.631425	0.0659271	4.7675	0.792341
Macrophages	Pip4k2a	3	4455	38042	1.76801	0.428494	0.725028	0.218574	3.18325	0.785854
Macrophages	Zswim6	3	4455	38042	1.97991	0.652566	0.769921	0.326245	2.7616	0.779904
Macrophages	Ptprc	3	4455	38042	1.34651	0.123734	0.610325	0.0644025	4.43243	0.777795
Macrophages	Fam49b	3	4455	38042	1.66608	0.415601	0.705499	0.234425	3.05801	0.776812
Macrophages	Ms4a6b	3	4455	38042	1.33308	0.0832424	0.58743	0.0455812	5.00774	0.776231
Macrophages	Ms4a6c	3	4455	38042	1.27409	0.0845644	0.582267	0.0471584	4.8672	0.772497
Macrophages	Rnf169	3	4455	38042	1.95714	0.679497	0.766779	0.343094	2.64351	0.771663
Macrophages	Gnaq	3	4455	38042	2.22437	1.04587	0.83569	0.497871	2.15968	0.768457
Macrophages	Vav3	3	4455	38042	2.05756	0.769723	0.791246	0.351033	2.55813	0.76779
Macrophages	Tbxas1	3	4455	38042	1.23987	0.0647373	0.561616	0.0376426	5.19813	0.766444
Macrophages	Prkcb	3	4455	38042	1.32365	0.102666	0.569697	0.0533621	4.67244	0.76321
Macrophages	Tm6sf1	3	4455	38042	1.26516	0.125709	0.582492	0.0678461	4.24713	0.762699
Macrophages	Atp2b1	3	4455	38042	1.84243	0.641968	0.741414	0.335051	2.56087	0.762407
Macrophages	Maf	3	4455	38042	1.37485	0.167885	0.591919	0.0884812	4.01455	0.761416
Macrophages	Ccnd3	3	4455	38042	2.3492	1.10329	0.836588	0.487882	2.23434	0.760814
Macrophages	Wnk1	3	4455	38042	2.3434	1.23139	0.851403	0.565664	1.95663	0.760575
Macrophages	Camk1d	3	4455	38042	1.95209	0.731082	0.761841	0.370406	2.48789	0.760381
Macrophages	Apoe	3	4455	38042	1.76541	0.511864	0.693154	0.258372	2.85741	0.757645
Macrophages	Nrros	3	4455	38042	1.23451	0.120699	0.566779	0.0652963	4.2475	0.756088
Macrophages	Tanc2	3	4455	38042	1.69903	0.533019	0.70303	0.275643	2.66605	0.752253
Macrophages	Plcl2	3	4455	38042	1.44462	0.321516	0.626936	0.175595	3.095	0.747878
Macrophages	Arhgap22	3	4455	38042	1.19085	0.100708	0.540292	0.0567531	4.43377	0.74751
Macrophages	Sh3kbp1	3	4455	38042	1.44914	0.345772	0.631874	0.197387	2.98014	0.746371
Macrophages	Skap2	3	4455	38042	1.34492	0.278828	0.613244	0.149624	3.14156	0.744972
Macrophages	Lyz2	3	4455	38042	1.19739	0.121411	0.54321	0.069029	4.16238	0.744273
Macrophages	C1qb	3	4455	38042	1.08927	0.0788896	0.52615	0.0456863	4.58647	0.744057
Macrophages	Ms4a4a	3	4455	38042	1.15637	0.0534834	0.509315	0.0300983	5.30926	0.742919
Macrophages	Zfhx3	3	4455	38042	1.8419	0.733982	0.745455	0.357999	2.2928	0.741063
Macrophages	Acer3	3	4455	38042	1.34401	0.296067	0.607183	0.16537	3.04021	0.73933
Macrophages	Abca9	3	4455	38042	1.39414	0.313831	0.602694	0.160481	3.03968	0.736812
Macrophages	Zdhhc14	3	4455	38042	1.64587	0.502547	0.657239	0.265443	2.68042	0.734747
Macrophages	Mtss1	3	4455	38042	1.70946	0.605814	0.685297	0.307292	2.44228	0.734399
Macrophages	Uvrag	3	4455	38042	1.78921	0.749296	0.73064	0.386836	2.15981	0.733849
Macrophages	Itsn1	3	4455	38042	1.53676	0.492719	0.648709	0.272225	2.51887	0.730693
Macrophages	Srgap2	3	4455	38042	1.99586	0.935946	0.775309	0.441039	2.03678	0.730623
Macrophages	Pla2g7	3	4455	38042	1.01005	0.0558422	0.486644	0.0322801	4.92588	0.729713
Macrophages	Wdfy3	3	4455	38042	1.79224	0.800576	0.749046	0.405368	2.02783	0.728985
Macrophages	Ap2a2	3	4455	38042	1.28994	0.297504	0.584961	0.165238	2.92556	0.727536
Macrophages	Rassf2	3	4455	38042	1.06218	0.105943	0.504377	0.0585406	4.08195	0.726901
Macrophages	Dock8	3	4455	38042	1.09871	0.129412	0.510213	0.0750486	3.85582	0.72449
Macrophages	Lifr	3	4455	38042	1.47494	0.475203	0.635466	0.264523	2.47013	0.724358
Macrophages	Gng2	3	4455	38042	1.04491	0.102426	0.494949	0.057568	4.095	0.722949
Macrophages	Serinc3	3	4455	38042	1.67058	0.678052	0.708193	0.340755	2.15333	0.722804
Macrophages	Dock10	3	4455	38042	1.35576	0.330784	0.5789	0.162557	2.87677	0.719527
Macrophages	Atp8b4	3	4455	38042	1.02604	0.0657722	0.468238	0.0363808	4.71862	0.718679
Macrophages	Csf1r	3	4455	38042	0.933879	0.0575423	0.466218	0.0337522	4.70453	0.718408
Macrophages	Tmcc1	3	4455	38042	2.12777	1.20156	0.798429	0.551811	1.66936	0.716969
Macrophages	Lilrb4a	3	4455	38042	0.909162	0.0484746	0.458137	0.0282057	4.8993	0.716566
Macrophages	Il6ra	3	4455	38042	1.14997	0.244501	0.547924	0.130987	2.9619	0.716451
Macrophages	Slc43a2	3	4455	38042	1.06446	0.136502	0.498765	0.0829872	3.69887	0.716384
Macrophages	Myo1f	3	4455	38042	0.929234	0.0539292	0.457688	0.0310709	4.78966	0.715219
Macrophages	Ophn1	3	4455	38042	1.35853	0.387161	0.590797	0.212581	2.61202	0.714677
Macrophages	Picalm	3	4455	38042	2.09861	1.17743	0.808754	0.543242	1.67155	0.714382
Macrophages	Iqgap2	3	4455	38042	1.01756	0.111994	0.480135	0.0593554	3.89782	0.71343
Macrophages	Nfatc2	3	4455	38042	1.05727	0.137259	0.490236	0.0848799	3.67446	0.71235
Macrophages	Cd163	3	4455	38042	1.20864	0.0839711	0.457015	0.0466327	4.74496	0.711594
Macrophages	Pitpna	3	4455	38042	1.4219	0.511563	0.636364	0.275538	2.23537	0.709567
Macrophages	Kcnk13	3	4455	38042	0.954952	0.0464657	0.441077	0.0266285	5.0708	0.709309
Macrophages	Ms4a6d	3	4455	38042	0.878305	0.0421058	0.433895	0.0244467	5.03179	0.706206
Macrophages	App	3	4455	38042	2.07128	1.11564	0.79147	0.49795	1.75721	0.70548
Macrophages	Mbnl1	3	4455	38042	2.26135	1.44694	0.831425	0.629436	1.4032	0.704784
Macrophages	Adgre1	3	4455	38042	0.880689	0.0435923	0.430079	0.0260239	4.98654	0.703873
Macrophages	Cdk14	3	4455	38042	1.8951	0.94736	0.754658	0.428316	1.84016	0.702017
Macrophages	Rab8b	3	4455	38042	1.16415	0.306368	0.546352	0.167946	2.61962	0.701695
Macrophages	Ankrd44	3	4455	38042	1.73354	0.815611	0.723457	0.37682	1.88648	0.700233
Pericytes	Dlc1	4	3117	39380	4.22984	2.28449	0.979788	0.812113	2.94032	0.935518
Pericytes	Plcl1	4	3117	39380	3.49332	0.906126	0.924286	0.411732	4.43481	0.92027
Pericytes	Abcc9	4	3117	39380	2.92244	0.46568	0.875842	0.251016	4.89007	0.909671
Pericytes	Prkg1	4	3117	39380	3.99674	2.47139	0.98043	0.827298	2.30118	0.877867
Pericytes	Mast4	4	3117	39380	3.62522	2.00023	0.962143	0.733748	2.51513	0.844574
Pericytes	Trpc3	4	3117	39380	1.94496	0.108529	0.696182	0.0590909	5.70821	0.83329
Pericytes	Pdgfrb	4	3117	39380	1.87316	0.177588	0.704203	0.0964195	4.82514	0.82707
Pericytes	Gucy1a2	4	3117	39380	2.17325	0.399957	0.752647	0.196775	3.985	0.826493
Pericytes	Gpc6	4	3117	39380	3.52662	1.76156	0.94514	0.632123	2.77529	0.819834
Pericytes	Myo1b	4	3117	39380	1.88104	0.310751	0.694578	0.157339	3.93138	0.801348
Pericytes	Ano1	4	3117	39380	1.6837	0.0795837	0.625602	0.0429406	5.72631	0.799699
Pericytes	Lin7a	4	3117	39380	1.63096	0.0824925	0.605069	0.0440071	5.57839	0.789047
Pericytes	Kalrn	4	3117	39380	2.52588	1.03442	0.827398	0.45066	2.66505	0.786246
Pericytes	Rgs5	4	3117	39380	1.58239	0.127952	0.608919	0.0701879	4.8241	0.782625
Pericytes	9530026P05Rik	4	3117	39380	2.78094	1.41767	0.842798	0.584408	2.27473	0.778193
Pericytes	Notch3	4	3117	39380	1.54083	0.160729	0.601219	0.0982732	4.39498	0.771687
Pericytes	Ebf1	4	3117	39380	3.0173	1.72051	0.905358	0.650686	2.083	0.769662
Pericytes	Mrvi1	4	3117	39380	1.48424	0.138705	0.582291	0.0742763	4.51916	0.766335
Pericytes	Pde8b	4	3117	39380	1.45474	0.070382	0.548604	0.04129	5.49275	0.761576
Pericytes	Lhfp	4	3117	39380	2.6644	1.35799	0.854026	0.547969	2.20953	0.759198
Pericytes	Il34	4	3117	39380	1.28228	0.0601889	0.515239	0.0332148	5.39193	0.745847
Pericytes	Cald1	4	3117	39380	1.83809	0.637475	0.684953	0.306145	2.56714	0.743351
Pericytes	Tbc1d1	4	3117	39380	1.40018	0.272315	0.5624	0.143677	3.28737	0.730248
Pericytes	Serpini1	4	3117	39380	1.25387	0.0865604	0.491498	0.0472321	4.79141	0.728773
Pericytes	Adap2	4	3117	39380	1.61704	0.510136	0.633622	0.249086	2.60115	0.728298
Pericytes	Rerg	4	3117	39380	1.18651	0.0446716	0.473853	0.0255206	5.63842	0.7279
Pericytes	Eps8	4	3117	39380	1.59159	0.483661	0.61309	0.237405	2.65276	0.723483
Pericytes	Chn1	4	3117	39380	1.35209	0.268267	0.547321	0.156653	3.21921	0.721856
Pericytes	Pten	4	3117	39380	1.90208	0.893608	0.706128	0.446013	1.98091	0.72153
Pericytes	Slc24a3	4	3117	39380	1.27199	0.181397	0.503048	0.0948959	3.69057	0.716761
Pericytes	Sox5	4	3117	39380	2.3943	1.24981	0.808791	0.487608	2.00026	0.716378
Pericytes	Arhgap10	4	3117	39380	1.9496	0.995354	0.716394	0.478339	1.82082	0.716138
Pericytes	Rbms3	4	3117	39380	2.63166	1.50163	0.857876	0.565693	1.88612	0.714825
Pericytes	Pde3a	4	3117	39380	2.21027	1.25516	0.775104	0.545023	1.69438	0.714375
Pericytes	Ptprk	4	3117	39380	1.93563	0.963616	0.706769	0.454038	1.87062	0.706385
Pericytes	Ppfia2	4	3117	39380	1.16872	0.152467	0.473211	0.0825546	3.75122	0.705776
Pericytes	Pid1	4	3117	39380	2.53134	1.44382	0.821944	0.536973	1.83778	0.703088
Endothelial cells (II)	Cgnl1	5	1895	40602	2.39737	0.297566	0.830079	0.153909	4.84985	0.881528
Endothelial cells (II)	Heg1	5	1895	40602	3.53018	1.7222	0.956201	0.688538	2.84944	0.872751
Endothelial cells (II)	Tmem108	5	1895	40602	2.41196	0.193263	0.77942	0.112014	5.57395	0.868491
Endothelial cells (II)	Pecam1	5	1895	40602	2.69574	0.7195	0.893931	0.316979	3.71325	0.863344
Endothelial cells (II)	Vwf	5	1895	40602	2.09512	0.145267	0.743536	0.0767942	5.51035	0.851054
Endothelial cells (II)	Chrm3	5	1895	40602	2.19461	0.248817	0.751451	0.121841	4.8194	0.841619
Endothelial cells (II)	Tmem2	5	1895	40602	1.97159	0.269246	0.725594	0.139254	4.32253	0.822946
Endothelial cells (II)	Emcn	5	1895	40602	1.93547	0.367632	0.725066	0.177356	3.73774	0.802124
Endothelial cells (II)	Eng	5	1895	40602	2.09033	0.588253	0.797889	0.271809	3.14571	0.802076
Endothelial cells (II)	Setbp1	5	1895	40602	2.33714	0.894844	0.802111	0.425225	2.69219	0.790755
Endothelial cells (II)	Npr3	5	1895	40602	1.54276	0.0974084	0.607916	0.0554652	5.16769	0.786264
Endothelial cells (II)	Hmcn1	5	1895	40602	2.11374	0.713034	0.777309	0.345032	2.80695	0.783273
Endothelial cells (II)	A930011G23Rik	5	1895	40602	1.65699	0.17471	0.613193	0.106546	4.47436	0.776508
Endothelial cells (II)	Gmds	5	1895	40602	2.01582	0.707399	0.767282	0.348456	2.66114	0.773588
Endothelial cells (II)	Ptpn14	5	1895	40602	1.58389	0.340825	0.648549	0.194079	3.25385	0.761332
Endothelial cells (II)	Cfh	5	1895	40602	2.78837	1.43204	0.883905	0.551672	2.25885	0.760229
Endothelial cells (II)	Unc13b	5	1895	40602	1.43814	0.302354	0.61372	0.156667	3.18594	0.745653
Endothelial cells (II)	Prkg1	5	1895	40602	3.5184	2.53963	0.965699	0.832594	1.48722	0.74127
Endothelial cells (II)	Tmcc3	5	1895	40602	2.11832	0.944086	0.773087	0.432195	2.2201	0.740634
Endothelial cells (II)	Smoc1	5	1895	40602	1.17601	0.0539589	0.50343	0.0298261	5.3373	0.739878
Endothelial cells (II)	Nrg1	5	1895	40602	1.85269	0.26417	0.564116	0.141619	4.15249	0.73883
Endothelial cells (II)	Col4a4	5	1895	40602	1.42738	0.303268	0.596306	0.15482	3.16052	0.737304
Endothelial cells (II)	Cdh11	5	1895	40602	1.20956	0.100036	0.501847	0.0558347	4.48255	0.729515
Endothelial cells (II)	Plcb1	5	1895	40602	2.14004	0.9962	0.778364	0.433673	2.13456	0.726619
Endothelial cells (II)	Mecom	5	1895	40602	2.67114	1.53003	0.871768	0.589134	1.89492	0.725673
Endothelial cells (II)	Bmp6	5	1895	40602	1.98472	0.751348	0.689182	0.329713	2.48677	0.724951
Endothelial cells (II)	Cped1	5	1895	40602	2.40556	1.4823	0.851187	0.635387	1.56726	0.720591
Endothelial cells (II)	Ece1	5	1895	40602	1.42207	0.439296	0.616359	0.223487	2.51164	0.716427
Endothelial cells (II)	Dock9	5	1895	40602	1.8363	0.804614	0.729815	0.355401	2.09322	0.713012
Endothelial cells (II)	Col4a3	5	1895	40602	1.2394	0.21484	0.513456	0.110635	3.35578	0.712023
Endothelial cells (II)	Foxp1	5	1895	40602	2.11557	1.21311	0.80686	0.555293	1.62558	0.709679
Endothelial cells (II)	Mgp	5	1895	40602	1.49852	0.526116	0.617414	0.256662	2.32747	0.704423
Endothelial cells (II)	Tm4sf1	5	1895	40602	0.999706	0.134871	0.469657	0.0727797	3.57227	0.702471
Lymphatic Endothelial	Reln	6	1209	41288	2.67104	0.0668123	0.846154	0.0384131	7.60535	0.917259
Lymphatic Endothelial	Galnt18	6	1209	41288	2.91053	0.570602	0.903226	0.26521	4.49656	0.897857
Lymphatic Endothelial	Mmrn1	6	1209	41288	2.12316	0.0483188	0.763441	0.0265452	7.2155	0.875358
Lymphatic Endothelial	Sema6a	6	1209	41288	2.19393	0.49349	0.805624	0.230527	3.64297	0.829249
Lymphatic Endothelial	Plce1	6	1209	41288	2.3341	0.666853	0.831266	0.32128	3.29725	0.826206
Lymphatic Endothelial	Flt4	6	1209	41288	1.5934	0.0982676	0.673284	0.0499419	5.24669	0.817366
Lymphatic Endothelial	D5Ertd615e	6	1209	41288	1.85253	0.187916	0.688172	0.0904621	4.70068	0.812817
Lymphatic Endothelial	Sema3a	6	1209	41288	1.71376	0.0868261	0.643507	0.0481496	5.64845	0.806799
Lymphatic Endothelial	Nxn	6	1209	41288	2.33072	0.783716	0.829611	0.343344	2.96449	0.798057
Lymphatic Endothelial	Dock9	6	1209	41288	2.25233	0.809572	0.837883	0.358458	2.77074	0.792467
Lymphatic Endothelial	Adamtsl1	6	1209	41288	1.47755	0.0743414	0.598842	0.0382436	5.45369	0.784741
Lymphatic Endothelial	Sned1	6	1209	41288	1.4518	0.165649	0.635236	0.103347	4.1823	0.784009
Lymphatic Endothelial	Elk3	6	1209	41288	1.82823	0.523119	0.745244	0.250702	2.92587	0.776811
Lymphatic Endothelial	Sema3d	6	1209	41288	1.32479	0.0792153	0.585608	0.043354	5.06595	0.77586
Lymphatic Endothelial	4930448N21Rik	6	1209	41288	1.90024	0.567746	0.753515	0.263394	2.89561	0.772822
Lymphatic Endothelial	Ntn1	6	1209	41288	1.81155	0.523299	0.718776	0.277223	2.89652	0.772699
Lymphatic Endothelial	Cp	6	1209	41288	2.30354	0.984236	0.811414	0.447951	2.42663	0.770945
Lymphatic Endothelial	Prkag2	6	1209	41288	1.72306	0.458075	0.699752	0.246076	2.98547	0.769202
Lymphatic Endothelial	Fmnl2	6	1209	41288	2.34718	1.07712	0.843672	0.48152	2.288	0.764868
Lymphatic Endothelial	Zfp423	6	1209	41288	1.44479	0.257079	0.622829	0.131273	3.46672	0.758164
Lymphatic Endothelial	Thsd4	6	1209	41288	1.49215	0.288827	0.626137	0.160337	3.36357	0.756726
Lymphatic Endothelial	Pard6g	6	1209	41288	1.16352	0.0475489	0.534326	0.0278047	5.49828	0.756237
Lymphatic Endothelial	Elmo1	6	1209	41288	2.687	1.51653	0.91067	0.61008	1.94437	0.755308
Lymphatic Endothelial	Lama4	6	1209	41288	1.91601	0.734216	0.766749	0.353735	2.41834	0.754476
Lymphatic Endothelial	Itga9	6	1209	41288	1.87399	0.687647	0.744417	0.342836	2.47908	0.753965
Lymphatic Endothelial	Calcrl	6	1209	41288	1.81556	0.589447	0.712986	0.287299	2.67959	0.751769
Lymphatic Endothelial	Magi1	6	1209	41288	2.73316	1.62259	0.914806	0.647065	1.82247	0.745961
Lymphatic Endothelial	Kalrn	6	1209	41288	2.3273	1.10916	0.845327	0.467545	2.18672	0.74461
Lymphatic Endothelial	Tspan9	6	1209	41288	1.81378	0.707339	0.760959	0.330847	2.3193	0.74096
Lymphatic Endothelial	Dlg1	6	1209	41288	1.87636	0.818227	0.750207	0.418451	2.12637	0.740539
Lymphatic Endothelial	Utrn	6	1209	41288	2.41233	1.40876	0.866005	0.617831	1.71679	0.736085
Lymphatic Endothelial	Rai14	6	1209	41288	1.26643	0.237318	0.579818	0.119187	3.24999	0.735684
Lymphatic Endothelial	Rbms1	6	1209	41288	2.67322	1.6991	0.912324	0.694827	1.59349	0.735631
Lymphatic Endothelial	Prox1	6	1209	41288	1.12774	0.109883	0.515302	0.0778919	4.16855	0.731653
Lymphatic Endothelial	Plekhg1	6	1209	41288	1.75788	0.657588	0.712159	0.307329	2.36756	0.730774
Lymphatic Endothelial	Ece1	6	1209	41288	1.44201	0.45504	0.645988	0.229146	2.48644	0.724307
Lymphatic Endothelial	Ppfibp1	6	1209	41288	1.53169	0.560193	0.672457	0.298537	2.27147	0.72237
Lymphatic Endothelial	Maf	6	1209	41288	1.25857	0.266179	0.561621	0.128948	3.04691	0.721371
Lymphatic Endothelial	Ccl21a	6	1209	41288	1.02528	0.0318165	0.454921	0.0178502	5.78931	0.720058
Lymphatic Endothelial	Ldb2	6	1209	41288	1.57476	0.524203	0.645161	0.234596	2.47439	0.717345
Lymphatic Endothelial	Prex2	6	1209	41288	2.26048	1.21448	0.823821	0.504529	1.85827	0.715667
Lymphatic Endothelial	Chrm3	6	1209	41288	1.37398	0.305177	0.552523	0.138127	3.04778	0.715118
Lymphatic Endothelial	Tshz2	6	1209	41288	2.58553	1.4632	0.864351	0.549409	1.88603	0.712751
Lymphatic Endothelial	Shank3	6	1209	41288	1.60873	0.656331	0.707196	0.285846	2.10698	0.707487
Lymphatic Endothelial	Pitpnc1	6	1209	41288	2.29855	1.32537	0.824648	0.556118	1.69691	0.704073
Lymphatic Endothelial	Nrp2	6	1209	41288	1.45885	0.502355	0.612903	0.235153	2.33861	0.70356
Lymphatic Endothelial	Ptprk	6	1209	41288	1.93483	1.00856	0.757651	0.464227	1.76585	0.701415
Lymphatic Endothelial	Dapk2	6	1209	41288	1.057	0.168785	0.482217	0.100974	3.35226	0.7008
Lymphatic Endothelial	Ctdspl	6	1209	41288	1.27029	0.383294	0.57072	0.189111	2.45538	0.700021
Lymphocytes	Arhgap15	7	642	41855	2.78166	0.409492	0.864486	0.187504	4.90349	0.892043
Lymphocytes	Dock2	7	642	41855	2.04719	0.304687	0.753894	0.141058	4.2433	0.829841
Lymphocytes	Ccnd3	7	642	41855	2.72591	1.21101	0.875389	0.519054	2.59807	0.807577
Lymphocytes	Fam65b	7	642	41855	1.66184	0.231153	0.633956	0.139171	4.03702	0.778387
Lymphocytes	Ptprc	7	642	41855	1.54797	0.23204	0.610592	0.114132	3.82521	0.76341
Lymphocytes	Inpp4b	7	642	41855	1.93483	0.607027	0.676012	0.310931	2.82651	0.750581
Lymphocytes	Ikzf1	7	642	41855	1.3087	0.135259	0.543614	0.0718433	4.22123	0.744957
Lymphocytes	Bach2	7	642	41855	1.99062	0.710271	0.696262	0.354032	2.61094	0.742703
Lymphocytes	Skap1	7	642	41855	1.41146	0.0271211	0.490654	0.0149564	6.81801	0.740568
Lymphocytes	Aff3	7	642	41855	1.69477	0.434831	0.627726	0.208099	3.02877	0.739896
Lymphocytes	Dock10	7	642	41855	1.57872	0.420741	0.61838	0.199881	2.87926	0.731894
Lymphocytes	Foxp1	7	642	41855	2.31612	1.23704	0.778816	0.563254	1.90152	0.730096
Lymphocytes	Hmha1	7	642	41855	1.15721	0.125136	0.512461	0.0663003	4.03224	0.72881
Lymphocytes	Runx1	7	642	41855	1.39466	0.335131	0.563863	0.150209	2.92974	0.71532
VSMC	Dgkb	8	454	42043	2.5389	0.0903358	0.825991	0.0462859	6.94711	0.903582
VSMC	Myh11	8	454	42043	2.41849	0.0337617	0.790749	0.01772	8.21862	0.89177
VSMC	Prkg1	8	454	42043	4.09972	2.56688	0.96696	0.837143	2.30255	0.864301
VSMC	Cald1	8	454	42043	2.47306	0.706666	0.856828	0.328283	3.40202	0.845894
VSMC	Cacnb2	8	454	42043	2.90602	1.19737	0.894273	0.474752	2.9026	0.823917
VSMC	Kcnab1	8	454	42043	1.79897	0.0773156	0.660793	0.0431701	5.97136	0.818059
VSMC	Pde3a	8	454	42043	2.81098	1.30917	0.89207	0.558333	2.53128	0.81598
VSMC	Ctnna3	8	454	42043	3.72549	2.15198	0.964758	0.731537	2.41319	0.80897
VSMC	Notch3	8	454	42043	1.82534	0.245073	0.700441	0.129058	4.22819	0.808127
VSMC	Mast4	8	454	42043	3.54178	2.10406	0.95815	0.748258	2.21944	0.80137
VSMC	Thsd4	8	454	42043	1.81453	0.306955	0.687225	0.168042	3.83808	0.793746
VSMC	Sox5	8	454	42043	2.82429	1.31767	0.907489	0.506886	2.53494	0.785597
VSMC	Mrvi1	8	454	42043	1.53044	0.223432	0.634361	0.105892	3.854	0.772673
VSMC	Mylk	8	454	42043	1.38242	0.154221	0.599119	0.0809172	4.16175	0.767067
VSMC	Mir143hg	8	454	42043	1.43854	0.169708	0.594714	0.0975668	4.11933	0.763516
VSMC	Lmod1	8	454	42043	1.31616	0.0145445	0.530837	0.0081821	7.54129	0.762547
VSMC	Gucy1a3	8	454	42043	1.38046	0.15437	0.585903	0.0770164	4.15647	0.761182
VSMC	Plce1	8	454	42043	1.99126	0.700499	0.737885	0.331446	2.63988	0.756827
VSMC	Rbpms	8	454	42043	2.77179	1.74134	0.896476	0.684775	1.67146	0.749312
VSMC	Ppp1r12a	8	454	42043	2.0755	1.01113	0.777533	0.498466	1.99457	0.748088
VSMC	Lpp	8	454	42043	2.54882	1.56617	0.861233	0.668268	1.63819	0.742193
VSMC	Dlc1	8	454	42043	3.37964	2.41687	0.951542	0.823038	1.47377	0.738089
VSMC	Acta2	8	454	42043	1.12381	0.0266332	0.486784	0.0161739	6.26557	0.737386
VSMC	Gpc6	8	454	42043	3.16218	1.8773	0.927313	0.652142	2.03086	0.730879
VSMC	Ppm1e	8	454	42043	1.34159	0.249456	0.548458	0.142307	3.31778	0.723378
VSMC	Gucy1a2	8	454	42043	1.62897	0.518154	0.638767	0.233214	2.59381	0.722631
VSMC	Kalrn	8	454	42043	2.25197	1.13184	0.792952	0.474895	2.01724	0.720493
VSMC	Rock1	8	454	42043	1.88563	0.952549	0.753304	0.472588	1.81185	0.71717
VSMC	Sntb1	8	454	42043	1.10604	0.123856	0.477974	0.0646005	3.93903	0.711686
VSMC	Plcl1	8	454	42043	2.14172	1.0846	0.76652	0.445901	1.94002	0.707979
VSMC	Slc38a11	8	454	42043	0.994189	0.0096608	0.4163	0.00525652	7.45435	0.706031
VSMC	Fry	8	454	42043	2.55977	1.65907	0.85022	0.644602	1.48789	0.703155
VSMC	Rasl12	8	454	42043	0.959017	0.077359	0.438326	0.0401969	4.32241	0.701223
VSMC	Utrn	8	454	42043	2.28165	1.4282	0.810573	0.622886	1.47129	0.700897
VSMC	Rcan2	8	454	42043	2.65527	1.60376	0.863436	0.5859	1.73586	0.700526
B-cells	Top2a	9	442	42055	1.39349	0.0109852	0.658371	0.00620616	8.09915	0.826657
B-cells	Mki67	9	442	42055	1.26313	0.0158101	0.61991	0.00915468	7.31441	0.806114
B-cells	Diaph3	9	442	42055	1.32634	0.0400203	0.599548	0.022851	6.08259	0.790897
B-cells	Nav2	9	442	42055	2.00233	0.703497	0.757919	0.32058	2.64978	0.757665
B-cells	Kif23	9	442	42055	0.92313	0.0141438	0.515837	0.00803709	6.73484	0.753932
B-cells	Casc5	9	442	42055	0.918385	0.0113403	0.497738	0.00696707	7.0442	0.745719
B-cells	Lockd	9	442	42055	0.916406	0.0197404	0.49095	0.0106765	6.23368	0.740188
B-cells	Smc4	9	442	42055	1.13081	0.205412	0.58371	0.112353	3.20183	0.738932
B-cells	Sdk1	9	442	42055	1.41809	0.286977	0.59276	0.147569	3.23484	0.737076
B-cells	Cenpp	9	442	42055	1.15689	0.205382	0.576923	0.124908	3.25727	0.736164
B-cells	Lmnb1	9	442	42055	0.850662	0.0467911	0.495475	0.0285103	4.80726	0.73388
B-cells	Neil3	9	442	42055	0.869291	0.00777925	0.470588	0.00420877	7.47065	0.733179
B-cells	Kif15	9	442	42055	0.816545	0.0102855	0.459276	0.00637261	6.93229	0.726638
B-cells	Kif11	9	442	42055	0.796191	0.0139473	0.461538	0.00905956	6.43722	0.726549
B-cells	Whsc1	9	442	42055	1.11253	0.248267	0.579186	0.147117	2.85726	0.72416
B-cells	Cit	9	442	42055	0.810629	0.0332235	0.466063	0.0198312	5.20877	0.723382
B-cells	Cep128	9	442	42055	1.04287	0.190129	0.531674	0.108501	3.13325	0.716983
B-cells	Prc1	9	442	42055	0.771155	0.00978509	0.434389	0.00573059	6.88507	0.714382
B-cells	Rad51b	9	442	42055	0.979646	0.11712	0.477376	0.070384	3.74287	0.708867
B-cells	Ezh2	9	442	42055	0.848412	0.127982	0.488688	0.0795863	3.29054	0.706559
B-cells	Lcorl	9	442	42055	1.18744	0.348357	0.581448	0.193913	2.45099	0.706006
B-cells	Atad2	9	442	42055	0.876231	0.0994501	0.457014	0.0555701	3.74486	0.701999
Vascular Endothelial	Eln	10	356	42141	3.00162	0.585506	0.873596	0.260957	4.58621	0.882164
Vascular Endothelial	Arl15	10	356	42141	3.26732	1.38661	0.910112	0.593792	3.07213	0.866091
Vascular Endothelial	Ldb2	10	356	42141	2.37385	0.538718	0.80618	0.241546	3.77011	0.830578
Vascular Endothelial	Mecom	10	356	42141	3.19432	1.56728	0.932584	0.598942	2.62447	0.818451
Vascular Endothelial	Ptprj	10	356	42141	2.64025	0.820228	0.814607	0.353266	3.35631	0.813136
Vascular Endothelial	Heg1	10	356	42141	3.1797	1.79118	0.952247	0.698346	2.20511	0.802912
Vascular Endothelial	Pecam1	10	356	42141	2.43576	0.79387	0.817416	0.338696	3.10458	0.801241
Vascular Endothelial	Ptprm	10	356	42141	3.44049	2.32358	0.946629	0.817802	1.71305	0.791436
Vascular Endothelial	Prdm16	10	356	42141	1.81712	0.353713	0.682584	0.197693	3.60242	0.786289
Vascular Endothelial	Ptprb	10	356	42141	2.02494	0.692505	0.772472	0.302271	2.71898	0.764247
Vascular Endothelial	Utrn	10	356	42141	2.45238	1.42874	0.853933	0.622956	1.74213	0.739291
Vascular Endothelial	Epas1	10	356	42141	1.95876	0.858131	0.741573	0.403147	2.1643	0.726441
Vascular Endothelial	St6galnac3	10	356	42141	1.70211	0.551629	0.651685	0.237488	2.60734	0.723779
Vascular Endothelial	Samd12	10	356	42141	1.53596	0.402561	0.598315	0.185496	2.87884	0.722745
Vascular Endothelial	Cmip	10	356	42141	2.02558	0.961277	0.752809	0.424575	2.02664	0.722045
Vascular Endothelial	Smad6	10	356	42141	1.30801	0.230369	0.525281	0.116253	3.38095	0.715775
Vascular Endothelial	Myrip	10	356	42141	1.30712	0.300307	0.544944	0.151302	2.94401	0.711929
Vascular Endothelial	Nhsl2	10	356	42141	1.22438	0.240301	0.522472	0.121687	3.14455	0.710493
Vascular Endothelial	Apbb2	10	356	42141	2.26231	1.26892	0.808989	0.552716	1.75077	0.710332
Vascular Endothelial	Dock9	10	356	42141	1.84742	0.842201	0.730337	0.369071	2.01563	0.707547
Vascular Endothelial	Nxn	10	356	42141	1.86883	0.818934	0.707865	0.354216	2.11171	0.707258
Vascular Endothelial	Lima1	10	356	42141	1.39617	0.468013	0.601124	0.244845	2.34856	0.705061
Vascular Endothelial	Arhgap31	10	356	42141	2.19195	1.15664	0.789326	0.471868	1.86761	0.704089
Vascular Endothelial	Sulf1	10	356	42141	1.84027	0.818073	0.688202	0.355592	2.06509	0.702209
Cardiac Glial Cells	Csmd1	11	170	42327	3.86735	0.138877	0.947059	0.0706169	8.2957	0.968007
Cardiac Glial Cells	Cdh19	11	170	42327	2.30123	0.192591	0.829412	0.105795	5.40298	0.889364
Cardiac Glial Cells	Iqgap2	11	170	42327	2.24224	0.198751	0.829412	0.10055	5.25809	0.885652
Cardiac Glial Cells	Cadm2	11	170	42327	2.03371	0.0332662	0.747059	0.0211449	7.61744	0.868164
Cardiac Glial Cells	Nkain2	11	170	42327	2.33752	0.262245	0.805882	0.125475	4.96353	0.865211
Cardiac Glial Cells	Slc35f1	11	170	42327	1.91473	0.0347884	0.729412	0.0220427	7.35242	0.858811
Cardiac Glial Cells	Kcna1	11	170	42327	1.23731	0.00335177	0.594118	0.00191367	9.50906	0.796235
Cardiac Glial Cells	Scn7a	11	170	42327	1.91257	0.508627	0.782353	0.243225	3.12159	0.792056
Cardiac Glial Cells	Frmd4a	11	170	42327	1.92921	0.496001	0.758824	0.268221	3.19585	0.791002
Cardiac Glial Cells	Ank3	11	170	42327	2.23108	0.758026	0.823529	0.338507	2.87334	0.790801
Cardiac Glial Cells	Chl1	11	170	42327	1.22959	0.00718055	0.576471	0.00429986	8.39141	0.786509
Cardiac Glial Cells	Matn2	11	170	42327	1.51567	0.269136	0.688235	0.139556	3.52392	0.785261
Cardiac Glial Cells	Agap1	11	170	42327	2.23687	0.954125	0.864706	0.462943	2.38938	0.779782
Cardiac Glial Cells	Plce1	11	170	42327	2.04532	0.708941	0.794118	0.333948	2.70573	0.775287
Cardiac Glial Cells	Ncam1	11	170	42327	1.20542	0.082743	0.564706	0.0448414	4.76049	0.762377
Cardiac Glial Cells	Dlgap1	11	170	42327	1.11098	0.0508723	0.547059	0.0328159	5.28681	0.760244
Cardiac Glial Cells	Abca8b	11	170	42327	1.47119	0.35703	0.658824	0.177901	2.96675	0.748652
Cardiac Glial Cells	Chn2	11	170	42327	1.30108	0.254714	0.611765	0.12453	3.20401	0.745946
Cardiac Glial Cells	Zfp536	11	170	42327	1.05423	0.109041	0.541176	0.0753184	4.02054	0.740676
Cardiac Glial Cells	Gulp1	11	170	42327	1.68315	0.654241	0.752941	0.302195	2.24628	0.728935
Cardiac Glial Cells	Adam23	11	170	42327	0.843818	0.0230981	0.470588	0.0121435	5.82563	0.728891
Cardiac Glial Cells	Abca8a	11	170	42327	1.98318	0.826781	0.752941	0.346138	2.28467	0.725646
Cardiac Glial Cells	Stk32a	11	170	42327	0.777632	0.00514588	0.435294	0.00316583	7.83292	0.716143
Cardiac Glial Cells	Fndc1	11	170	42327	0.984443	0.177727	0.517647	0.0923997	3.10746	0.711764
Cardiac Glial Cells	Pde7b	11	170	42327	2.05133	1.04801	0.811765	0.456895	1.87185	0.71125
Cardiac Glial Cells	Tenm3	11	170	42327	1.7545	0.758187	0.747059	0.32575	2.07525	0.711208
Cardiac Glial Cells	Pappa	11	170	42327	1.03679	0.148134	0.494118	0.0742552	3.51089	0.710854
Cardiac Glial Cells	Gpm6b	11	170	42327	1.30852	0.452298	0.635294	0.212701	2.23945	0.707084
Cardiac Glial Cells	Adgrl3	11	170	42327	1.12704	0.29903	0.558824	0.144305	2.58164	0.70483
Cardiac Glial Cells	Utrn	11	170	42327	2.28494	1.43391	0.841176	0.624022	1.46577	0.704056
Cardiac Glial Cells	Tmtc2	11	170	42327	1.38394	0.480999	0.623529	0.222104	2.27547	0.702781
Adipocytes	Ghr	12	33	42464	3.75423	1.53711	1	0.628297	3.51368	0.904063
Adipocytes	Car3	12	33	42464	1.8936	0.00259981	0.787879	0.00148361	11.082	0.893412
Adipocytes	Pde3b	12	33	42464	2.26463	0.243808	0.848485	0.124976	4.9657	0.888559
Adipocytes	Slc1a3	12	33	42464	1.80666	0.0989845	0.818182	0.0530096	5.61234	0.886911
Adipocytes	Rgs7	12	33	42464	1.8391	0.120749	0.818182	0.070389	5.36545	0.885869
Adipocytes	Sik2	12	33	42464	2.30101	0.505579	0.909091	0.274067	3.77136	0.876401
Adipocytes	Hacd2	12	33	42464	2.01372	0.183979	0.787879	0.111577	5.00612	0.865656
Adipocytes	Slc1a5	12	33	42464	2.05045	0.332316	0.818182	0.16932	4.10247	0.86118
Adipocytes	Ralgapa2	12	33	42464	2.67402	1.01199	0.939394	0.462721	2.94646	0.85963
Adipocytes	Adipor2	12	33	42464	2.1416	0.505096	0.878788	0.25365	3.51512	0.851741
Adipocytes	Lipe	12	33	42464	1.5433	0.226831	0.818182	0.12573	3.85331	0.849176
Adipocytes	Pparg	12	33	42464	2.10985	0.488832	0.878788	0.245785	3.52302	0.847893
Adipocytes	Ankef1	12	33	42464	1.28982	0.00229948	0.69697	0.00134231	10.159	0.847845
Adipocytes	Tenm4	12	33	42464	1.34674	0.0312448	0.69697	0.0178269	6.48601	0.83985
Adipocytes	Slc24a3	12	33	42464	1.51847	0.260411	0.818182	0.124294	3.58322	0.834797
Adipocytes	4933406I18Rik	12	33	42464	1.54403	0.181355	0.757576	0.0919602	4.21137	0.834497
Adipocytes	Pcx	12	33	42464	1.2342	0.102851	0.727273	0.0714017	4.49084	0.83446
Adipocytes	Por	12	33	42464	1.49564	0.255865	0.787879	0.151681	3.56972	0.830181
Adipocytes	Acsl1	12	33	42464	2.05782	0.528985	0.848485	0.267285	3.29198	0.827054
Adipocytes	Acaca	12	33	42464	1.70368	0.276531	0.757576	0.161902	3.81847	0.821589
Adipocytes	Prkar2b	12	33	42464	1.31919	0.0486888	0.666667	0.0285654	5.77939	0.821286
Adipocytes	Cidec	12	33	42464	1.28038	0.00174094	0.636364	0.000894876	10.5421	0.817725
Adipocytes	March3	12	33	42464	2.37466	0.91669	0.939394	0.417271	2.69909	0.815993
Adipocytes	Plcb1	12	33	42464	2.59753	1.046	0.969697	0.448639	2.75121	0.814624
Adipocytes	Mlxipl	12	33	42464	1.17677	0.13305	0.69697	0.0922193	3.97891	0.808307
Adipocytes	Rbm47	12	33	42464	1.60344	0.264467	0.727273	0.11923	3.71304	0.804082
Adipocytes	Plin4	12	33	42464	1.33142	0.242461	0.727273	0.153872	3.34415	0.799851
Adipocytes	Ccdc80	12	33	42464	1.87896	0.620633	0.878788	0.290999	2.68905	0.796412
Adipocytes	Pfkfb3	12	33	42464	1.16558	0.178588	0.69697	0.0983186	3.49715	0.794664
Adipocytes	Ptprd	12	33	42464	1.53894	0.482813	0.878788	0.262575	2.5599	0.794332
Adipocytes	Pck1	12	33	42464	0.989692	0.000899673	0.575758	0.000541635	10.875	0.787615
Adipocytes	Plin1	12	33	42464	0.981338	0.00253847	0.575758	0.00148361	9.35814	0.787136
Adipocytes	Acvr1c	12	33	42464	0.866949	0.00331799	0.575758	0.00219009	8.69737	0.786777
Adipocytes	Arhgap24	12	33	42464	2.86269	1.37816	0.969697	0.527247	2.47586	0.784169
Adipocytes	Pde1a	12	33	42464	2.11626	0.831803	0.969697	0.359434	2.49222	0.78168
Adipocytes	Sntb1	12	33	42464	1.13388	0.133572	0.636364	0.0685757	3.88256	0.779813
Adipocytes	Cnnm2	12	33	42464	1.06574	0.178314	0.666667	0.108986	3.28524	0.778481
Adipocytes	Lrp1	12	33	42464	1.85782	0.641581	0.818182	0.304517	2.58839	0.775585
Adipocytes	Ctdspl	12	33	42464	1.54917	0.407641	0.757576	0.199534	2.88108	0.775151
Adipocytes	Zfp423	12	33	42464	1.24058	0.290131	0.727273	0.144805	2.86815	0.77436
Adipocytes	Dcun1d3	12	33	42464	1.23587	0.258565	0.69697	0.150198	3.04855	0.773076
Adipocytes	Pmepa1	12	33	42464	1.19436	0.325293	0.757576	0.170073	2.58173	0.772842
Adipocytes	Pnpla3	12	33	42464	0.959454	0.0148939	0.545455	0.010974	6.74568	0.768164
Adipocytes	Fam13a	12	33	42464	1.56862	0.339555	0.666667	0.196355	3.23242	0.766846
Adipocytes	Negr1	12	33	42464	1.70392	0.487666	0.727273	0.216466	2.83845	0.762298
Adipocytes	Bckdhb	12	33	42464	1.19484	0.253923	0.666667	0.15552	2.99403	0.762293
Adipocytes	Adam12	12	33	42464	1.18675	0.21091	0.636364	0.102699	3.27726	0.762041
Adipocytes	Txlng	12	33	42464	1.33481	0.338179	0.69697	0.199769	2.79838	0.760841
Adipocytes	Tmem45b	12	33	42464	1.02113	0.00222285	0.515152	0.00148361	9.64067	0.75696
Adipocytes	Gphn	12	33	42464	2.48621	1.49157	0.969697	0.648102	1.67736	0.752516
Adipocytes	Fabp4	12	33	42464	1.58994	0.563343	0.787879	0.270252	2.36727	0.752321
Adipocytes	Cdo1	12	33	42464	0.848878	0.0214272	0.515152	0.0136115	5.94795	0.750991
Adipocytes	Eif4g1	12	33	42464	1.34263	0.509627	0.818182	0.286996	2.08963	0.749953
Adipocytes	Pex14	12	33	42464	1.16205	0.334815	0.69697	0.196567	2.4655	0.748035
Adipocytes	Sh2b2	12	33	42464	0.730091	0.0281874	0.515152	0.0159665	5.23312	0.747992
Adipocytes	Acss3	12	33	42464	1.25088	0.233612	0.606061	0.119748	3.24414	0.74794
Adipocytes	Bcar3	12	33	42464	0.84846	0.12863	0.575758	0.0677044	3.28289	0.745859
Adipocytes	Chpt1	12	33	42464	1.35161	0.408215	0.69697	0.229865	2.50598	0.745569
Adipocytes	Ahcyl2	12	33	42464	1.08564	0.260487	0.636364	0.150575	2.72057	0.74232
Adipocytes	Cyp2e1	12	33	42464	0.884662	0.000573197	0.484848	0.000306142	11.2764	0.742268
Adipocytes	Cfd	12	33	42464	0.762602	0.000792903	0.484848	0.000423888	10.4939	0.74218
Adipocytes	Asph	12	33	42464	1.81926	0.798154	0.818182	0.392427	2.08082	0.741306
Adipocytes	Nrg4	12	33	42464	0.842105	0.0545936	0.515152	0.0396571	4.55747	0.740828
Adipocytes	Hp	12	33	42464	0.882579	0.00582055	0.484848	0.00339111	7.9234	0.740758
Adipocytes	Acox1	12	33	42464	1.24938	0.367789	0.666667	0.217149	2.48472	0.73906
Adipocytes	Prkd1	12	33	42464	1.63061	0.644219	0.757576	0.304234	2.18289	0.735554
Adipocytes	Rev3l	12	33	42464	1.23532	0.490512	0.787879	0.273008	1.94594	0.731654
Adipocytes	Phka2	12	33	42464	0.826864	0.203012	0.606061	0.125871	2.51449	0.730835
Adipocytes	Mark3	12	33	42464	1.69657	0.820683	0.939394	0.421628	1.80833	0.730346
Adipocytes	1700112E06Rik	12	33	42464	2.31453	1.18425	0.848485	0.495149	2.00748	0.730329
Adipocytes	Mmd	12	33	42464	0.794617	0.128274	0.545455	0.0818105	3.14847	0.729825
Adipocytes	Cav1	12	33	42464	1.27731	0.518293	0.787879	0.241287	1.92945	0.728182
Adipocytes	Akap9	12	33	42464	1.49957	0.708376	0.909091	0.374246	1.75538	0.72687
Adipocytes	Kdm7a	12	33	42464	1.23001	0.455064	0.727273	0.250353	2.07093	0.725775
Adipocytes	Pcsk5	12	33	42464	0.916293	0.157348	0.545455	0.083035	3.13795	0.725286
Adipocytes	Ctcflos	12	33	42464	0.81469	0.0131125	0.454545	0.00963169	6.57512	0.723058
Adipocytes	Sgcd	12	33	42464	2.74603	1.69067	0.909091	0.629545	1.72092	0.723038
Adipocytes	Tmem120b	12	33	42464	0.727103	0.103825	0.515152	0.0655379	3.2886	0.7222
Adipocytes	Tax1bp1	12	33	42464	1.05659	0.406165	0.727273	0.233021	1.90506	0.721554
Adipocytes	Ppp2r5a	12	33	42464	1.20987	0.40493	0.666667	0.227769	2.23685	0.721315
Adipocytes	Slit3	12	33	42464	1.86819	0.851289	0.818182	0.335484	2.02817	0.720534
Adipocytes	Lyst	12	33	42464	1.01616	0.404392	0.727273	0.227699	1.82234	0.719267
Adipocytes	Dram1	12	33	42464	0.767307	0.120661	0.515152	0.0763941	3.16964	0.717629
Adipocytes	Rreb1	12	33	42464	1.73977	0.86572	0.848485	0.411925	1.77022	0.715935
Adipocytes	Sox5	12	33	42464	2.44765	1.33289	0.909091	0.510856	1.91939	0.71517
Adipocytes	Clec2d	12	33	42464	1.00227	0.378679	0.69697	0.208812	1.90532	0.715051
Adipocytes	Lpin1	12	33	42464	0.98676	0.283493	0.606061	0.171581	2.35992	0.714671
Adipocytes	Fgfr1	12	33	42464	1.20659	0.445327	0.69697	0.228099	2.0617	0.714593
Adipocytes	Tcf7l2	12	33	42464	1.56387	0.707638	0.787879	0.367017	1.87584	0.71397
Adipocytes	Gda	12	33	42464	1.19564	0.397235	0.636364	0.192752	2.2411	0.71297
Adipocytes	Nrip1	12	33	42464	1.57544	0.703651	0.757576	0.36047	1.90827	0.712915
Adipocytes	Hipk2	12	33	42464	1.15476	0.438073	0.69697	0.248328	1.9831	0.712387
Adipocytes	Ar	12	33	42464	0.938452	0.280258	0.606061	0.142379	2.26615	0.712281
Adipocytes	Prpf38b	12	33	42464	0.898774	0.335119	0.666667	0.192634	1.87137	0.711345
Adipocytes	Gbe1	12	33	42464	1.23787	0.491715	0.69697	0.270959	1.94666	0.71116
Adipocytes	Sybu	12	33	42464	0.783724	0.150174	0.515152	0.0791023	2.8761	0.710794
Adipocytes	Sulf2	12	33	42464	0.796859	0.223512	0.575758	0.131429	2.28252	0.708762
Adipocytes	Bnip3	12	33	42464	0.776818	0.187243	0.545455	0.119442	2.51194	0.708713
Adipocytes	Car5b	12	33	42464	0.555306	0.0132004	0.424242	0.00795968	5.80416	0.707533
Adipocytes	Rbbp6	12	33	42464	1.07711	0.479909	0.757576	0.271948	1.65238	0.706723
Adipocytes	Foxo1	12	33	42464	1.4358	0.633249	0.727273	0.326983	1.85776	0.706711
Adipocytes	Trps1	12	33	42464	2.12335	1.15926	0.909091	0.495785	1.75019	0.705385
Adipocytes	B3galt1	12	33	42464	1.30785	0.555661	0.727273	0.269051	1.86038	0.704916
Adipocytes	Ldlrad3	12	33	42464	0.85465	0.288508	0.606061	0.148879	2.01375	0.704882
Adipocytes	Tspan12	12	33	42464	0.717724	0.156085	0.515152	0.0920309	2.6356	0.704536
Adipocytes	Arhgef40	12	33	42464	0.899513	0.354779	0.666667	0.183308	1.77592	0.704417
Adipocytes	Cgnl1	12	33	42464	1.02643	0.390706	0.636364	0.183709	1.90567	0.704335
Adipocytes	Mt1	12	33	42464	0.880009	0.258229	0.575758	0.156721	2.25964	0.704067
Adipocytes	Nedd4	12	33	42464	1.94354	1.09824	0.909091	0.520441	1.58178	0.703687
Adipocytes	Tead1	12	33	42464	2.04527	1.10058	0.939394	0.501389	1.74663	0.703568
Adipocytes	Ube2e2	12	33	42464	2.08281	1.17668	0.939394	0.526893	1.64709	0.703042
Adipocytes	Aacs	12	33	42464	0.675199	0.0303812	0.424242	0.018345	4.96645	0.702696
Adipocytes	Sox6	12	33	42464	1.5721	0.815226	0.909091	0.37208	1.59929	0.702656
Adipocytes	Nedd4l	12	33	42464	1.45299	0.688798	0.757576	0.354889	1.72447	0.702175
Adipocytes	Hk2	12	33	42464	0.937055	0.26817	0.575758	0.163456	2.33557	0.702166
Adipocytes	Lama4	12	33	42464	1.59144	0.767199	0.787879	0.365156	1.76117	0.700986
Adipocytes	Tmem120a	12	33	42464	0.626737	0.0350357	0.424242	0.0220893	4.61124	0.70037
Adipocytes	Ccnl2	12	33	42464	1.1316	0.544102	0.787879	0.306189	1.53862	0.70003
	Ncell_target = Number of nuclei in the cluster from column Cluster; Ncell_nontarget = Number of nuceli from all other clusters; AvgExpr_target = The average log-normalized expression in the cluster from column Cluster; AvgExpr_nontarget = The average log-normalized expression in all other clusters; PctGT0_target = The percentage of nuclei in the cluster from column Cluster with greater than 0 exp…
