# Supplementary material for: SnRNA sequencing defines signaling by RBC-derived extracellular vesicles in the murine heart
Source: Life Sci Alliance. 2021 Oct 18;4(12):e202101048. doi: 10.26508/lsa.202101048 (PMC8548207; doi:10.26508/lsa.202101048)
Supplement: Supplementary file 2 [file LSA-2021-01048_TableS2.xlsx]

## Sheet: Table S2
Table S2: Recombination frequency of the different cell types in the heart
Cluster	Cell Type	% EGFP	% TOM	log-odds EGFP+	SE	P-Value
0	Fibroblasts	59.2	40.8	0.3	0.13	0.02
1	Cardiomyocytes	49.5	50.5	-0.06	0.1	0.55
2	Endothelial (I)	52	48	0.01	0.13	0.95
3	Macrophages	62.8	37.2	0.45	0.17	0.007
4	Pericytes	50.4	49.6	-0.06	0.18	0.73
5	Endothelial (II)	45.6	54.4	-0.26	0.19	0.18
6	Lymphatic Endothelial	68.9	31.1	0.72	0.21	0.0005*
7	Lymphocytes	58.1	41.9	0.24	0.29	0.41
8	VSMC	18.2	81.8	-1.53	0.51	0.003*
9	B-cells	63.6	36.4	0.49	0.3	0.1
10	Vascular Endothelial	44.4	55.6	-0.21	0.48	0.67
Proportion of mGFP+ to mTd+ by cell type. Only nuclei that are exclusively mGFP+ or mTd+ are taken into consideration. A given cell type is compared to the grand mean using contrasts from a logistic regression model (GLM). Refer to Fig 4 (n=4 animals for IR).
