# Supplementary material for: SnRNA sequencing defines signaling by RBC-derived extracellular vesicles in the murine heart
Source: Life Sci Alliance. 2021 Oct 18;4(12):e202101048. doi: 10.26508/lsa.202101048 (PMC8548207; doi:10.26508/lsa.202101048)
Supplement: Supplementary file 3 [file LSA-2021-01048_TableS3.xlsx]

## Sheet: Table S3
Table S3: Differentially expressed genes across all cells in the EpoR-Cre/mTmG mouse heart, agnostic of cell type
Gene	Ncell_TOM+	Ncell_EGFP+	PctGT0_TOM+	PctGT0_EGFP+	Test	logFC	P-Value
Mhrt	1097	1248	0.561531	0.524038	Negative Binomial	-0.162668	3.3672e-22
Rbm20	1097	1248	0.691887	0.683494	Poisson	-0.142156	3.89209e-22
Sema3a	1097	1248	0.104831	0.121795	Negative Binomial	0.776522	4.80619e-06
Ccnd3	1097	1248	0.556974	0.606571	Negative Binomial	0.269317	4.98294e-06
Arhgap24	1097	1248	0.610757	0.651442	Negative Binomial	0.276429	1.1246e-05
Grn	1097	1248	0.0765725	0.130609	Negative Binomial	0.597967	1.56673e-05
Obscn	1097	1248	0.494075	0.43109	Negative Binomial	-0.234628	2.29003e-05
Adcy5	1097	1248	0.234275	0.161058	Negative Binomial	-0.377172	2.34344e-05
Gm13938	1097	1248	0.33546	0.255609	Negative Binomial	-0.289742	3.43474e-05
mt-Co3	1097	1248	0.964448	0.955929	Negative Binomial	0.140084	4.22343e-05
Stag1	1097	1248	0.552416	0.570513	Negative Binomial	0.211634	4.97985e-05
Svil	1097	1248	0.701003	0.625801	Negative Binomial	-0.148748	5.01009e-05
Gipc2	1097	1248	0.144029	0.0841346	Negative Binomial	-0.507504	6.49008e-05
mt-Atp6	1097	1248	0.898815	0.918269	Negative Binomial	0.149273	7.56251e-05
Dusp27	1097	1248	0.157703	0.0889423	Negative Binomial	-0.460987	9.1283e-05
Usp13	1097	1248	0.371923	0.289263	Negative Binomial	-0.244233	0.000105144
Abca8b	1097	1248	0.171376	0.229968	Negative Binomial	0.407713	0.000131269
Slc8a1	1097	1248	0.920693	0.91266	Negative Binomial	-0.148281	0.000145575
Phf21a	1097	1248	0.505014	0.547276	Negative Binomial	0.200875	0.000148782
Tmem53	1097	1248	0.0893345	0.0480769	Negative Binomial	-0.608101	0.000149664
Myo5a	1097	1248	0.235187	0.27484	Negative Binomial	0.356251	0.000162285
Prkg1	1097	1248	0.908842	0.895833	Negative Binomial	-0.127171	0.000231175
Slc22a4	1097	1248	0.12124	0.0745192	Negative Binomial	-0.499547	0.000248551
Ston2	1097	1248	0.071103	0.100962	Negative Binomial	0.57657	0.000273638
Elmo1	1097	1248	0.596171	0.663462	Negative Binomial	0.218719	0.000283266
Rps4x	1097	1248	0.0373747	0.0665064	Negative Binomial	0.696545	0.000291728
Gng2	1097	1248	0.0738377	0.127404	Negative Binomial	0.573396	0.000294823
Xirp2	1097	1248	0.463993	0.387821	Negative Binomial	-0.226065	0.000313026
Chrm2	1097	1248	0.515041	0.476763	Negative Binomial	-0.214083	0.000356561
Bmpr1a	1097	1248	0.463993	0.380609	Negative Binomial	-0.191612	0.000369927
Rbl1	1097	1248	0.0164084	0.0384615	Negative Binomial	1.00927	0.000392959
Gm12295	1097	1248	0.47402	0.407853	Negative Binomial	-0.224247	0.00041007
Arhgap25	1097	1248	0.0601641	0.0889423	Negative Binomial	0.621017	0.000415138
Ep400	1097	1248	0.282589	0.311699	Negative Binomial	0.244975	0.000419022
Pdgfra	1097	1248	0.213309	0.238782	Negative Binomial	0.37159	0.000432244
Usp28	1097	1248	0.30629	0.237981	Negative Binomial	-0.255115	0.000432417
Sorbs2	1097	1248	0.69371	0.669071	Negative Binomial	-0.16976	0.000447215
Eif4e	1097	1248	0.174111	0.120192	Negative Binomial	-0.36211	0.00045605
Filip1	1097	1248	0.622607	0.564904	Negative Binomial	-0.155446	0.000461105
Vav3	1097	1248	0.3701	0.417468	Negative Binomial	0.277717	0.000532334
Ttn	1097	1248	0.979945	0.981571	Negative Binomial	-0.159268	0.000558118
Sash1	1097	1248	0.49134	0.535256	Negative Binomial	0.217953	0.000584153
Tacc2	1097	1248	0.804011	0.767628	Negative Binomial	-0.173705	0.00059085
Camk1d	1097	1248	0.466727	0.489583	Negative Binomial	0.214668	0.00062798
Zeb2	1097	1248	0.590702	0.619391	Negative Binomial	0.203824	0.000657473
Myo18b	1097	1248	0.438469	0.355769	Negative Binomial	-0.196692	0.000690388
Pde4dip	1097	1248	0.688241	0.629808	Negative Binomial	-0.170139	0.000752288
Cox10	1097	1248	0.31814	0.245994	Negative Binomial	-0.234975	0.000799147
Zfp952	1097	1248	0.0610757	0.0320513	Negative Binomial	-0.657834	0.000830428
Ets2	1097	1248	0.0829535	0.0480769	Negative Binomial	-0.546695	0.000840801
mt-Nd4	1097	1248	0.827712	0.848558	Negative Binomial	0.139862	0.000860257
Lrp1	1097	1248	0.294439	0.34375	Negative Binomial	0.28511	0.000880444
Pid1	1097	1248	0.574294	0.606571	Negative Binomial	0.226734	0.000890671
Glo1	1097	1248	0.0592525	0.0288462	Poisson	-0.673084	0.00090096
Ube2r2	1097	1248	0.270738	0.306891	Negative Binomial	0.238602	0.000939624
Erbb4	1097	1248	0.536919	0.467949	Negative Binomial	-0.182929	0.000976762
Tet3	1097	1248	0.257065	0.290865	Negative Binomial	0.262903	0.000992144
Abi3bp	1097	1248	0.165907	0.208333	Negative Binomial	0.37318	0.000993366
Gm5532	1097	1248	0.238833	0.186699	Negative Binomial	-0.286119	0.00103612
Prkcb	1097	1248	0.113036	0.137019	Negative Binomial	0.485236	0.00104997
Man2b1	1097	1248	0.0802188	0.109776	Negative Binomial	0.447662	0.00109257
Egfr	1097	1248	0.320875	0.387019	Negative Binomial	0.284727	0.00110214
Ppp2r3a	1097	1248	0.64722	0.596955	Negative Binomial	-0.132101	0.00114452
Fbln5	1097	1248	0.064722	0.0825321	Negative Binomial	0.578594	0.00116434
Ppm1e	1097	1248	0.333637	0.262821	Negative Binomial	-0.255056	0.00117097
Nrf1	1097	1248	0.273473	0.322115	Negative Binomial	0.243188	0.0011745
Ano10	1097	1248	0.0984503	0.133814	Negative Binomial	0.391183	0.00125422
Car14	1097	1248	0.170465	0.11859	Negative Binomial	-0.343597	0.00125507
Dmd	1097	1248	0.951686	0.927885	Negative Binomial	-0.138601	0.00128609
Zfp808	1097	1248	0.0957156	0.124199	Negative Binomial	0.409189	0.00128709
Gas1	1097	1248	0.0346399	0.0616987	Negative Binomial	0.679731	0.00131188
Galnt18	1097	1248	0.349134	0.354167	Negative Binomial	0.294938	0.00133699
G630016G05Rik	1097	1248	0.00638104	0.0200321	Negative Binomial	1.28741	0.00134279
Lrrc2	1097	1248	0.467639	0.398237	Negative Binomial	-0.186021	0.00135538
Nt5e	1097	1248	0.351869	0.286859	Negative Binomial	-0.224723	0.00141085
Gpihbp1	1097	1248	0.094804	0.125	Negative Binomial	0.427306	0.00142276
Gm21747	1097	1248	0.313582	0.247596	Negative Binomial	-0.223622	0.0014331
Prune2	1097	1248	0.658159	0.594551	Negative Binomial	-0.166783	0.00144055
Nexn	1097	1248	0.635369	0.590545	Negative Binomial	-0.161118	0.00144829
Kat6a	1097	1248	0.304467	0.339744	Negative Binomial	0.216979	0.00145408
Slc44a1	1097	1248	0.216044	0.254808	Negative Binomial	0.279296	0.00151355
Gm20619	1097	1248	0.46217	0.370192	Negative Binomial	-0.200375	0.00152874
Camk2a	1097	1248	0.0938924	0.0536859	Negative Binomial	-0.48842	0.00158356
Nuak1	1097	1248	0.256153	0.19391	Negative Binomial	-0.271119	0.00160038
mt-Nd2	1097	1248	0.810392	0.81891	Negative Binomial	0.134711	0.00160857
Aco2	1097	1248	0.503191	0.427885	Negative Binomial	-0.162404	0.00160858
Wwox	1097	1248	0.642662	0.641827	Negative Binomial	0.145683	0.00164807
Acss1	1097	1248	0.47402	0.392628	Negative Binomial	-0.178089	0.00165605
Rbms3	1097	1248	0.59526	0.636218	Negative Binomial	0.202242	0.00165616
Ank	1097	1248	0.584321	0.517628	Negative Binomial	-0.156391	0.00173213
Adamts15	1097	1248	0.0483136	0.068109	Negative Binomial	0.641833	0.001752
Tmcc1	1097	1248	0.628077	0.666667	Negative Binomial	0.126682	0.00178452
Piezo2	1097	1248	0.0391978	0.0633013	Negative Binomial	0.729226	0.00183229
Sfrp1	1097	1248	0.0619872	0.0897436	Negative Binomial	0.539603	0.0018697
Apobec1	1097	1248	0.0902461	0.124199	Negative Binomial	0.450756	0.00195062
Ptpn11	1097	1248	0.407475	0.356571	Negative Binomial	-0.178228	0.00199776
Ccnh	1097	1248	0.102097	0.13141	Negative Binomial	0.368189	0.00202146
A1cf	1097	1248	0.101185	0.108974	Negative Binomial	0.499127	0.00205415
Smarca2	1097	1248	0.333637	0.354968	Negative Binomial	0.209829	0.00208815
Ctsc	1097	1248	0.0820419	0.108974	Negative Binomial	0.493784	0.00212154
Myh11	1097	1248	0.0355515	0.0160256	Negative Binomial	-1.20322	0.00212861
Adgrd1	1097	1248	0.0793072	0.133013	Negative Binomial	0.484227	0.0022205
Rnf130	1097	1248	0.189608	0.236378	Negative Binomial	0.269578	0.00225383
Prpf39	1097	1248	0.285324	0.318109	Negative Binomial	0.221574	0.00227088
Rbl2	1097	1248	0.127621	0.158654	Negative Binomial	0.328702	0.00227355
Ankrd13c	1097	1248	0.172288	0.197917	Negative Binomial	0.277022	0.00235077
mt-Atp8	1097	1248	0.395624	0.435096	Negative Binomial	0.200551	0.00239117
Clasp1	1097	1248	0.587967	0.550481	Negative Binomial	-0.134362	0.00240752
Sema6a	1097	1248	0.274385	0.306891	Negative Binomial	0.303616	0.00242905
Litaf	1097	1248	0.116682	0.155449	Negative Binomial	0.3837	0.0024672
Mdh1	1097	1248	0.330902	0.284455	Negative Binomial	-0.197837	0.00247671
Tifab	1097	1248	0.00273473	0.0128205	Negative Binomial	1.62799	0.00251381
Rab3il1	1097	1248	0.023701	0.0496795	Negative Binomial	0.696871	0.00252264
Phf11d	1097	1248	0.0355515	0.0625	Negative Binomial	0.628016	0.00253531
Atrnl1	1097	1248	0.642662	0.635417	Negative Binomial	0.141762	0.00255701
Serpini1	1097	1248	0.0610757	0.0841346	Negative Binomial	0.602471	0.00262293
Kcng2	1097	1248	0.438469	0.367788	Negative Binomial	-0.176783	0.00265758
Tm6sf1	1097	1248	0.107566	0.153045	Negative Binomial	0.407596	0.00266418
Adcy7	1097	1248	0.101185	0.129808	Negative Binomial	0.396034	0.00267918
Rcan2	1097	1248	0.72835	0.704327	Negative Binomial	-0.148425	0.00270117
Cdk14	1097	1248	0.469462	0.509615	Negative Binomial	0.196659	0.00270834
Fggy	1097	1248	0.145852	0.178686	Negative Binomial	0.306023	0.00273706
Ryr2	1097	1248	0.920693	0.935096	Negative Binomial	-0.143249	0.00274031
Fam172a	1097	1248	0.593437	0.612981	Negative Binomial	0.149318	0.00274319
Ext1	1097	1248	0.746582	0.770833	Negative Binomial	0.129532	0.00274568
Cmip	1097	1248	0.384686	0.454327	Negative Binomial	0.226669	0.00289008
Enah	1097	1248	0.460346	0.379006	Negative Binomial	-0.175255	0.00304202
Dnajb2	1097	1248	0.136737	0.0873397	Negative Binomial	-0.358292	0.00307637
Hps5	1097	1248	0.064722	0.0889423	Negative Binomial	0.434648	0.00310901
Alpk2	1097	1248	0.435734	0.370994	Negative Binomial	-0.17451	0.00320057
Laptm4b	1097	1248	0.0756609	0.0985577	Negative Binomial	0.419526	0.00320472
Zdhhc1	1097	1248	0.064722	0.0953526	Negative Binomial	0.432964	0.00322235
Sntb2	1097	1248	0.277119	0.31891	Negative Binomial	0.253085	0.00323103
Fkbp5	1097	1248	0.816773	0.821314	Negative Binomial	0.109898	0.00327716
Wdr91	1097	1248	0.0437557	0.0616987	Negative Binomial	0.549709	0.0032803
Flot1	1097	1248	0.0492252	0.0737179	Negative Binomial	0.487832	0.00336441
Cers6	1097	1248	0.185962	0.203526	Negative Binomial	0.31059	0.00340521
Klf13	1097	1248	0.304467	0.359776	Negative Binomial	0.209822	0.00345354
Kremen1	1097	1248	0.244303	0.178686	Negative Binomial	-0.250935	0.00356966
mt-Nd4l	1097	1248	0.388332	0.421474	Negative Binomial	0.190326	0.00360847
Gli2	1097	1248	0.10392	0.128205	Negative Binomial	0.416706	0.00364368
Rbm38	1097	1248	0.135825	0.0913462	Negative Binomial	-0.343028	0.00365853
Zc3hav1	1097	1248	0.174111	0.204327	Negative Binomial	0.300334	0.00367517
Uvrag	1097	1248	0.470374	0.479167	Negative Binomial	0.16768	0.0037958
Rrp12	1097	1248	0.047402	0.0240385	Negative Binomial	-0.643053	0.00384856
Calcrl	1097	1248	0.319052	0.363782	Negative Binomial	0.248959	0.00384858
Mapk10	1097	1248	0.261623	0.204327	Negative Binomial	-0.245575	0.00385262
Shb	1097	1248	0.206016	0.145032	Negative Binomial	-0.270392	0.00389221
Apbb1ip	1097	1248	0.182315	0.223558	Negative Binomial	0.310106	0.00391741
Sqrdl	1097	1248	0.0428441	0.0649038	Negative Binomial	0.536411	0.003946
Mms22l	1097	1248	0.0200547	0.0336538	Negative Binomial	0.792943	0.00395681
Canx	1097	1248	0.205105	0.229968	Negative Binomial	0.253026	0.00398644
Trim63	1097	1248	0.372835	0.307692	Negative Binomial	-0.192858	0.00407173
Pdzd2	1097	1248	0.667274	0.625	Negative Binomial	-0.137453	0.00408818
Tmem222	1097	1248	0.0164084	0.0336538	Negative Binomial	0.802521	0.00409518
Rps3	1097	1248	0.0355515	0.056891	Negative Binomial	0.553907	0.00417797
Hist1h1c	1097	1248	0.0200547	0.0360577	Negative Binomial	0.734022	0.0041793
Itgb1bp2	1097	1248	0.210574	0.164263	Negative Binomial	-0.254604	0.00421226
Cdk5rap2	1097	1248	0.0865998	0.114583	Negative Binomial	0.370572	0.00437965
Tead3	1097	1248	0.103008	0.0641026	Negative Binomial	-0.404728	0.00448771
Cdc42se1	1097	1248	0.01732	0.0328526	Negative Binomial	0.7586	0.00452855
2010315B03Rik	1097	1248	0.0902461	0.116987	Negative Binomial	0.362344	0.00456949
Ptprn2	1097	1248	0.441203	0.407051	Negative Binomial	-0.176923	0.00459172
Sorbs2os	1097	1248	0.342753	0.285256	Negative Binomial	-0.198392	0.00459451
6530403H02Rik	1097	1248	0.0218778	0.0384615	Negative Binomial	0.864638	0.00463259
Pip5k1a	1097	1248	0.188696	0.21234	Negative Binomial	0.253421	0.00469533
Rnf207	1097	1248	0.276208	0.21875	Negative Binomial	-0.218131	0.00469659
March5	1097	1248	0.111212	0.133814	Negative Binomial	0.322569	0.0047438
Fbxl5	1097	1248	0.114859	0.149038	Negative Binomial	0.331981	0.00476345
Gm13481	1097	1248	0.430264	0.358173	Negative Binomial	-0.198627	0.00479763
Myoz2	1097	1248	0.435734	0.362179	Negative Binomial	-0.170386	0.00481463
Panx1	1097	1248	0.01732	0.0328526	Negative Binomial	0.775594	0.00483312
Myh6	1097	1248	0.853236	0.830128	Negative Binomial	-0.16034	0.00486704
Ppp1r12b	1097	1248	0.689152	0.635417	Negative Binomial	-0.108176	0.00488334
Cox6a2	1097	1248	0.153145	0.185096	Negative Binomial	0.270811	0.00495537
Ktn1	1097	1248	0.569736	0.525641	Negative Binomial	-0.120371	0.00495952
Usp48	1097	1248	0.19052	0.208333	Negative Binomial	0.252315	0.00496325
Serpine1	1097	1248	0.194166	0.14984	Negative Binomial	-0.317079	0.00504822
Gab2	1097	1248	0.754786	0.768429	Negative Binomial	0.137232	0.00514151
Mrpl33	1097	1248	0.159526	0.112179	Negative Binomial	-0.31297	0.00515614
Sptlc2	1097	1248	0.258888	0.257212	Negative Binomial	0.246402	0.00529592
Gm12092	1097	1248	0.113036	0.0673077	Negative Binomial	-0.389229	0.00533562
Arl13b	1097	1248	0.112124	0.140224	Negative Binomial	0.328693	0.00534804
Ush1c	1097	1248	0.215132	0.165064	Negative Binomial	-0.251401	0.00542333
Vcan	1097	1248	0.156791	0.186699	Negative Binomial	0.345739	0.00544802
Fam102b	1097	1248	0.127621	0.153846	Negative Binomial	0.356446	0.00549378
Cmya5	1097	1248	0.450319	0.387019	Negative Binomial	-0.160927	0.00559193
Ifi202b	1097	1248	0.030082	0.0536859	Negative Binomial	0.63516	0.0056068
Zfp40	1097	1248	0.0391978	0.0592949	Negative Binomial	0.529189	0.00561447
Abcg1	1097	1248	0.0282589	0.0520833	Negative Binomial	0.631919	0.00563413
Atp8b1	1097	1248	0.206016	0.231571	Negative Binomial	0.28955	0.00565151
Rp2	1097	1248	0.0528715	0.0729167	Negative Binomial	0.492178	0.00570499
Tbc1d2b	1097	1248	0.0565178	0.0793269	Negative Binomial	0.437686	0.00574734
Slc25a13	1097	1248	0.468551	0.40625	Negative Binomial	-0.152178	0.00576112
mt-Cytb	1097	1248	0.788514	0.802083	Negative Binomial	0.117919	0.00581068
Mad1l1	1097	1248	0.168642	0.189904	Negative Binomial	0.263682	0.00582998
Fign	1097	1248	0.263446	0.205929	Negative Binomial	-0.222278	0.00599129
Stim1	1097	1248	0.243391	0.280449	Negative Binomial	0.24641	0.00610421
Trps1	1097	1248	0.494075	0.524038	Negative Binomial	0.179459	0.00629704
Rint1	1097	1248	0.120328	0.142628	Negative Binomial	0.30018	0.00631469
Ctbs	1097	1248	0.0255242	0.0424679	Negative Binomial	0.628054	0.00640315
AI607873	1097	1248	0.226983	0.27484	Negative Binomial	0.256436	0.00649532
Ltbp4	1097	1248	0.181404	0.229167	Negative Binomial	0.267454	0.00651773
Chic2	1097	1248	0.192343	0.221154	Negative Binomial	0.246676	0.00652761
Dnajb14	1097	1248	0.119417	0.147436	Negative Binomial	0.301972	0.00669931
Neat1	1097	1248	0.897903	0.893429	Negative Binomial	-0.0842587	0.00680816
Ramp2	1097	1248	0.0875114	0.106571	Negative Binomial	0.387178	0.00695101
Htra3	1097	1248	0.209663	0.237981	Negative Binomial	0.275615	0.00695826
Sept11	1097	1248	0.247037	0.279647	Negative Binomial	0.25103	0.00700574
RP23-299D2.2	1097	1248	0.00273473	0.0120192	Negative Binomial	1.48308	0.00702864
Tns1	1097	1248	0.871468	0.855769	Negative Binomial	-0.0798754	0.00710219
Pld5	1097	1248	0.0273473	0.0424679	Negative Binomial	0.742237	0.00714605
Col3a1	1097	1248	0.327256	0.338141	Negative Binomial	0.235816	0.00720799
Cd84	1097	1248	0.0510483	0.0905449	Negative Binomial	0.515477	0.00723627
Tmsb4x	1097	1248	0.186873	0.223558	Negative Binomial	0.258691	0.00730554
St18	1097	1248	0.0182315	0.0272436	Negative Binomial	0.899271	0.00731324
Galk2	1097	1248	0.113947	0.138622	Negative Binomial	0.327936	0.00761098
Gm12394	1097	1248	0.194166	0.234776	Negative Binomial	0.259289	0.00765845
Dcn	1097	1248	0.613491	0.627404	Negative Binomial	0.165742	0.00768304
Sh3bgr	1097	1248	0.20237	0.14984	Negative Binomial	-0.249161	0.00769723
Cmah	1097	1248	0.0701914	0.0857372	Negative Binomial	0.514503	0.0077032
Mapk4	1097	1248	0.137648	0.0841346	Negative Binomial	-0.333458	0.00770718
Hk2	1097	1248	0.317229	0.25	Negative Binomial	-0.190358	0.00770816
Gm4951	1097	1248	0.0382862	0.0552885	Negative Binomial	0.578655	0.00773286
Zfp597	1097	1248	0.071103	0.0416667	Negative Binomial	-0.463094	0.00775288
Sp110	1097	1248	0.0346399	0.0520833	Negative Binomial	0.549652	0.00777208
Fam114a2	1097	1248	0.11577	0.0809295	Negative Binomial	-0.352954	0.00777231
Fgfr2	1097	1248	0.7165	0.689103	Negative Binomial	-0.122667	0.00777635
Srebf2	1097	1248	0.088423	0.119391	Negative Binomial	0.349189	0.00778119
Bicc1	1097	1248	0.445761	0.512821	Negative Binomial	0.19431	0.00782533
Glul	1097	1248	0.258888	0.201122	Negative Binomial	-0.220664	0.00788214
Fcho2	1097	1248	0.483136	0.510417	Negative Binomial	0.142668	0.00800802
Sulf1	1097	1248	0.366454	0.385417	Negative Binomial	0.222438	0.00800906
Eif2ak2	1097	1248	0.0929809	0.121795	Negative Binomial	0.360688	0.00807507
Cacna1c	1097	1248	0.943482	0.938301	Negative Binomial	-0.120258	0.00809281
Zbtb16	1097	1248	0.962625	0.969551	Negative Binomial	-0.0604425	0.00813475
Nox4	1097	1248	0.166819	0.19391	Negative Binomial	0.341269	0.0082268
Col1a1	1097	1248	0.128532	0.152244	Negative Binomial	0.334411	0.00826163
Kcnk3	1097	1248	0.230629	0.174679	Negative Binomial	-0.231666	0.00827337
Egf	1097	1248	0.0829535	0.056891	Negative Binomial	-0.428006	0.00834236
Cd302	1097	1248	0.0665451	0.0889423	Negative Binomial	0.421715	0.00859662
Blnk	1097	1248	0.0546946	0.0753205	Negative Binomial	0.487826	0.00872257
Zfp521	1097	1248	0.437557	0.44391	Negative Binomial	0.16906	0.00872284
Ano4	1097	1248	0.263446	0.211538	Negative Binomial	-0.219629	0.0087425
Dock10	1097	1248	0.201459	0.217147	Negative Binomial	0.291935	0.00881904
Obsl1	1097	1248	0.0865998	0.0536859	Negative Binomial	-0.410766	0.00889954
Rnf217	1097	1248	0.144941	0.175481	Negative Binomial	0.27524	0.00890092
Erich3	1097	1248	0.0319052	0.0152244	Negative Binomial	-0.738989	0.00893927
Fnta	1097	1248	0.0701914	0.0905449	Negative Binomial	0.381999	0.00904124
Ppara	1097	1248	0.493163	0.409455	Negative Binomial	-0.149298	0.0090419
Cpped1	1097	1248	0.329079	0.277244	Negative Binomial	-0.176073	0.00915826
Ttc1	1097	1248	0.047402	0.0665064	Negative Binomial	0.449294	0.00916766
mt-Co2	1097	1248	0.898815	0.90625	Negative Binomial	0.0980356	0.00919117
Actr2	1097	1248	0.257976	0.28125	Negative Binomial	0.201478	0.00927111
Tnnc1	1097	1248	0.515953	0.447115	Negative Binomial	-0.137322	0.00929668
Rab8b	1097	1248	0.204193	0.220353	Negative Binomial	0.251648	0.00935761
Csrp3	1097	1248	0.246126	0.193109	Negative Binomial	-0.217317	0.0094848
Fem1a	1097	1248	0.0738377	0.0905449	Negative Binomial	0.365226	0.00961264
Nabp1	1097	1248	0.077484	0.103365	Negative Binomial	0.354197	0.00962872
Mospd2	1097	1248	0.0938924	0.115385	Negative Binomial	0.342205	0.00964928
Ssfa2	1097	1248	0.15041	0.172276	Negative Binomial	0.27789	0.00971574
Commd8	1097	1248	0.0255242	0.0424679	Negative Binomial	0.590347	0.0098595
Glrx3	1097	1248	0.094804	0.127404	Negative Binomial	0.313422	0.00988717
Cyp27a1	1097	1248	0.188696	0.214744	Negative Binomial	0.243646	0.0099231
Clip1	1097	1248	0.625342	0.581731	Negative Binomial	-0.104694	0.00993721
Acap2	1097	1248	0.378304	0.415865	Negative Binomial	0.170997	0.0100061
Zbtb4	1097	1248	0.0902461	0.120192	Negative Binomial	0.335676	0.0100181
Col1a2	1097	1248	0.217867	0.254808	Negative Binomial	0.2567	0.0100309
Il1rl2	1097	1248	0.030082	0.0472756	Negative Binomial	0.596294	0.010061
Olfml2b	1097	1248	0.0793072	0.0424679	Negative Binomial	-0.436672	0.0100998
Dtna	1097	1248	0.50866	0.457532	Negative Binomial	-0.139281	0.0101385
Dennd2a	1097	1248	0.183227	0.217147	Negative Binomial	0.276044	0.0102594
Scn5a	1097	1248	0.483136	0.419872	Negative Binomial	-0.155437	0.0103072
Lilrb4a	1097	1248	0.0638104	0.0969551	Negative Binomial	0.485118	0.0103189
Ckmt2	1097	1248	0.534184	0.481571	Negative Binomial	-0.132182	0.0103665
Fntb	1097	1248	0.140383	0.099359	Negative Binomial	-0.303573	0.0103757
Fhl2	1097	1248	0.835005	0.80609	Negative Binomial	-0.132367	0.0104484
Mpc2	1097	1248	0.197812	0.14984	Negative Binomial	-0.245653	0.0106064
Fcgr2b	1097	1248	0.0446673	0.0697115	Negative Binomial	0.487605	0.0106097
Ldlrad4	1097	1248	0.558797	0.619391	Negative Binomial	0.148697	0.0107243
Nufip2	1097	1248	0.345488	0.293269	Negative Binomial	-0.167	0.0107295
Tmem106b	1097	1248	0.262534	0.217949	Negative Binomial	-0.196133	0.0108099
Kif13b	1097	1248	0.381039	0.378205	Negative Binomial	0.158664	0.0109756
mt-Nd1	1097	1248	0.708295	0.736378	Negative Binomial	0.118511	0.0111011
Pde1c	1097	1248	0.407475	0.34375	Negative Binomial	-0.166546	0.0112544
Slc22a14	1097	1248	0.0729262	0.0424679	Negative Binomial	-0.442696	0.0112785
Casp4	1097	1248	0.114859	0.133013	Negative Binomial	0.334788	0.0113426
Cotl1	1097	1248	0.0273473	0.0432692	Negative Binomial	0.60621	0.0113981
Aspn	1097	1248	0.120328	0.138622	Negative Binomial	0.350001	0.011452
Rassf3	1097	1248	0.285324	0.270032	Negative Binomial	0.199991	0.0114657
Sytl4	1097	1248	0.0100273	0.000801282	Negative Binomial	-1.73096	0.0116591
Gm15581	1097	1248	0.0838651	0.0576923	Negative Binomial	-0.4487	0.0116942
Srgap3	1097	1248	0.064722	0.0873397	Negative Binomial	0.444601	0.0117812
Acyp2	1097	1248	0.698268	0.655449	Negative Binomial	-0.101676	0.0119176
Adra1b	1097	1248	0.10392	0.068109	Negative Binomial	-0.356473	0.0119631
Tnfrsf1b	1097	1248	0.0546946	0.088141	Negative Binomial	0.433944	0.0120468
Kcnn3	1097	1248	0.0282589	0.0448718	Negative Binomial	0.656935	0.0120695
Trdn	1097	1248	0.640839	0.592949	Negative Binomial	-0.12872	0.0120982
C77080	1097	1248	0.0218778	0.0344551	Negative Binomial	0.674586	0.0121081
Fam222b	1097	1248	0.312671	0.326923	Negative Binomial	0.167014	0.0121145
Wnk1	1097	1248	0.673655	0.674679	Negative Binomial	0.107477	0.0121601
Maf	1097	1248	0.148587	0.1875	Negative Binomial	0.310195	0.0121693
Ssh2	1097	1248	0.793984	0.808494	Negative Binomial	0.0927793	0.0121998
Tspan18	1097	1248	0.130356	0.153045	Negative Binomial	0.332822	0.0124336
Pdlim5	1097	1248	0.753874	0.722756	Negative Binomial	-0.0976119	0.0125104
Dhrs11	1097	1248	0.127621	0.0825321	Negative Binomial	-0.310246	0.0125746
Gm20647	1097	1248	0.264357	0.213141	Negative Binomial	-0.196212	0.0126328
Art3	1097	1248	0.569736	0.510417	Negative Binomial	-0.123879	0.0127397
Tinagl1	1097	1248	0.0665451	0.0913462	Negative Binomial	0.400929	0.0127464
Gm42962	1097	1248	0.00364631	0.0112179	Negative Binomial	1.34775	0.0128524
Heatr5a	1097	1248	0.224248	0.251603	Negative Binomial	0.199577	0.0129299
Sdcbp	1097	1248	0.181404	0.203526	Negative Binomial	0.233295	0.0130453
Fam204a	1097	1248	0.101185	0.112981	Negative Binomial	0.314726	0.0130596
Dst	1097	1248	0.831358	0.817308	Negative Binomial	-0.0729359	0.0131361
Sep15	1097	1248	0.0820419	0.099359	Poisson	0.336949	0.0131999
Eml6	1097	1248	0.184139	0.216346	Negative Binomial	0.236862	0.013253
Zfp846	1097	1248	0.0191431	0.0320513	Negative Binomial	0.661846	0.0132624
Erlin1	1097	1248	0.203282	0.216346	Negative Binomial	0.220545	0.0132792
Nrip1	1097	1248	0.423883	0.427885	Negative Binomial	0.154663	0.0133197
Filip1l	1097	1248	0.662716	0.641026	Negative Binomial	-0.118869	0.0133752
Gm17197	1097	1248	0.0109389	0.00240385	Negative Binomial	-1.42479	0.0134555
Zfp346	1097	1248	0.177758	0.190705	Negative Binomial	0.231265	0.0135265
Ghr	1097	1248	0.731085	0.709936	Negative Binomial	-0.109142	0.0135589
Map3k14	1097	1248	0.126709	0.151442	Negative Binomial	0.288617	0.0135656
Ric8b	1097	1248	0.184139	0.201923	Negative Binomial	0.228187	0.0136652
Anpep	1097	1248	0.0154968	0.0384615	Negative Binomial	0.716838	0.0137146
Corin	1097	1248	0.620784	0.59375	Negative Binomial	-0.128763	0.0137903
Pon3	1097	1248	0.164995	0.122596	Negative Binomial	-0.264745	0.0137987
Deptor	1097	1248	0.191431	0.236378	Negative Binomial	0.251077	0.0138106
Gbas	1097	1248	0.448496	0.379808	Negative Binomial	-0.135985	0.0138111
Smyd2	1097	1248	0.192343	0.151442	Negative Binomial	-0.231394	0.013817
Kcnma1	1097	1248	0.047402	0.0552885	Negative Binomial	0.530017	0.0138598
Nav1	1097	1248	0.365542	0.39984	Negative Binomial	0.192623	0.0139346
Gxylt1	1097	1248	0.0811304	0.104968	Negative Binomial	0.328422	0.0139376
Slc25a34	1097	1248	0.16773	0.133013	Negative Binomial	-0.255516	0.0139594
Pcdh17	1097	1248	0.0291705	0.0432692	Negative Binomial	0.653479	0.0139799
Kcnk13	1097	1248	0.0665451	0.0945513	Negative Binomial	0.456012	0.0140227
Tspan5	1097	1248	0.287147	0.3125	Negative Binomial	0.211128	0.0140345
Atcayos	1097	1248	0.342753	0.278846	Negative Binomial	-0.165493	0.0140738
Pgap3	1097	1248	0.0200547	0.00721154	Negative Binomial	-0.925244	0.0140937
Zfhx3	1097	1248	0.432088	0.442308	Negative Binomial	0.171582	0.0141998
Gcnt2	1097	1248	0.123974	0.103365	Negative Binomial	-0.372845	0.0142277
Ddb2	1097	1248	0.0556062	0.0713141	Negative Binomial	0.405165	0.0143408
Gm14420	1097	1248	0.0683683	0.0424679	Negative Binomial	-0.433809	0.0144333
Sox6	1097	1248	0.528715	0.46875	Negative Binomial	-0.124836	0.0144382
Zfp827	1097	1248	0.252507	0.192308	Negative Binomial	-0.201354	0.0144463
Med27	1097	1248	0.233364	0.245994	Negative Binomial	0.196269	0.0144535
Uba6	1097	1248	0.077484	0.099359	Negative Binomial	0.345754	0.01448
Hmcn2	1097	1248	0.0838651	0.108974	Negative Binomial	0.410982	0.0145319
Timmdc1	1097	1248	0.113947	0.128205	Negative Binomial	0.284375	0.0148476
Eml4	1097	1248	0.23701	0.246795	Negative Binomial	0.207893	0.0149244
Cpeb3	1097	1248	0.582498	0.530449	Negative Binomial	-0.115013	0.0150052
Gtpbp3	1097	1248	0.0136737	0.0264423	Negative Binomial	0.743444	0.0150618
Rhot1	1097	1248	0.3701	0.311699	Negative Binomial	-0.148052	0.0150901
Rcan1	1097	1248	0.214221	0.161058	Negative Binomial	-0.224403	0.0150997
Gm2163	1097	1248	0.177758	0.219551	Negative Binomial	0.285243	0.0153118
Cmklr1	1097	1248	0.130356	0.160256	Negative Binomial	0.312143	0.0153322
Pgm5	1097	1248	0.270738	0.217949	Negative Binomial	-0.19592	0.0155464
Atp8a2	1097	1248	0.113947	0.0745192	Negative Binomial	-0.33203	0.0155511
Arl15	1097	1248	0.646308	0.635417	Negative Binomial	0.131762	0.0158442
Arid3a	1097	1248	0.0209663	0.0352564	Negative Binomial	0.613969	0.0159756
Ldhb	1097	1248	0.274385	0.232372	Negative Binomial	-0.183966	0.0160454
Reps2	1097	1248	0.0756609	0.108974	Negative Binomial	0.371204	0.0160511
Fam219a	1097	1248	0.213309	0.241186	Negative Binomial	0.227423	0.016348
Gap43	1097	1248	0.00364631	0.0120192	Negative Binomial	1.22779	0.0163516
Tpd52l1	1097	1248	0.0592525	0.0408654	Negative Binomial	-0.44999	0.0164056
Fbln2	1097	1248	0.174111	0.209936	Negative Binomial	0.263646	0.0164101
Mdfic	1097	1248	0.21969	0.240385	Negative Binomial	0.23042	0.0164835
Pde8a	1097	1248	0.220602	0.240385	Negative Binomial	0.210033	0.0165457
Prkaca	1097	1248	0.0975387	0.068109	Negative Binomial	-0.345377	0.0165489
Gm42418	1097	1248	1	1	Negative Binomial	0.0604998	0.0165686
Selk	1097	1248	0.0273473	0.0416667	Negative Binomial	0.537502	0.0165709
Golga4	1097	1248	0.476755	0.407853	Negative Binomial	-0.122369	0.0166298
Wasf2	1097	1248	0.511395	0.536859	Negative Binomial	0.140306	0.0168228
Sorbs1	1097	1248	0.823154	0.807692	Negative Binomial	-0.106361	0.0168788
Casq2	1097	1248	0.379216	0.329327	Negative Binomial	-0.152383	0.0170308
Vegfa	1097	1248	0.342753	0.284455	Negative Binomial	-0.158622	0.0170802
Ppp1r3a	1097	1248	0.442115	0.377404	Negative Binomial	-0.142404	0.0171003
Alpk3	1097	1248	0.355515	0.28766	Negative Binomial	-0.158031	0.0173125
Man1a	1097	1248	0.495898	0.497596	Negative Binomial	0.130682	0.0173428
Loxl1	1097	1248	0.123063	0.140224	Negative Binomial	0.305947	0.0174079
Tnxb	1097	1248	0.227894	0.270833	Negative Binomial	0.236926	0.0174335
Mycbpap	1097	1248	0.0100273	0.00240385	Negative Binomial	-1.47866	0.0175048
Ifnlr1	1097	1248	0.0246126	0.0112179	Negative Binomial	-0.767688	0.0175687
Ifitm3	1097	1248	0.077484	0.0985577	Negative Binomial	0.349068	0.0175786
BC034090	1097	1248	0.143118	0.10016	Negative Binomial	-0.275338	0.0176311
Atp2b1	1097	1248	0.412033	0.429487	Negative Binomial	0.155377	0.0176709
Dock2	1097	1248	0.139471	0.178686	Negative Binomial	0.320964	0.0178276
Vac14	1097	1248	0.0875114	0.105769	Negative Binomial	0.307686	0.0178443
Ly6e	1097	1248	0.193254	0.22516	Negative Binomial	0.235099	0.0178536
Edar	1097	1248	0.0355515	0.0160256	Negative Binomial	-0.63261	0.0179355
Actb	1097	1248	0.291705	0.292468	Negative Binomial	0.173334	0.0179872
Nhsl1	1097	1248	0.223336	0.230769	Negative Binomial	0.229553	0.0180144
Spp1	1097	1248	0.0109389	0.0192308	Negative Binomial	0.928234	0.0181074
Acer3	1097	1248	0.226071	0.254006	Negative Binomial	0.207939	0.0181328
Cep170	1097	1248	0.196901	0.21875	Negative Binomial	0.220493	0.0182472
Cdc42bpa	1097	1248	0.426618	0.466346	Negative Binomial	0.148828	0.0183464
Rusc2	1097	1248	0.233364	0.25	Negative Binomial	0.184643	0.018558
Specc1l	1097	1248	0.260711	0.262821	Negative Binomial	0.180039	0.0185614
Tuba1b	1097	1248	0.0227894	0.0376603	Negative Binomial	0.567564	0.0186017
Actn2	1097	1248	0.524157	0.491987	Negative Binomial	-0.127271	0.0186041
Plcb3	1097	1248	0.0246126	0.0408654	Negative Binomial	0.549619	0.0190458
4930578G10Rik	1097	1248	0.228806	0.278045	Negative Binomial	0.252297	0.0191757
Ogdh	1097	1248	0.557885	0.491987	Negative Binomial	-0.110324	0.0192143
Pvrl3	1097	1248	0.0574294	0.0785256	Negative Binomial	0.371664	0.0192303
Myh7	1097	1248	0.475843	0.427083	Negative Binomial	-0.133975	0.0193172
Clec2d	1097	1248	0.241568	0.254808	Negative Binomial	0.196783	0.0193288
Smpx	1097	1248	0.26618	0.219551	Negative Binomial	-0.190231	0.0193694
Phtf2	1097	1248	0.39289	0.346955	Negative Binomial	-0.141558	0.0194386
Esrrb	1097	1248	0.290793	0.237179	Negative Binomial	-0.178315	0.0195211
Rwdd4a	1097	1248	0.0464904	0.0633013	Negative Binomial	0.414509	0.0196113
Mia3	1097	1248	0.176846	0.194712	Negative Binomial	0.222449	0.0199078
Myocd	1097	1248	0.50866	0.447917	Negative Binomial	-0.138919	0.0200527
Lgals3	1097	1248	0.0273473	0.0424679	Negative Binomial	0.619453	0.02012
Slc38a2	1097	1248	0.319964	0.261218	Negative Binomial	-0.167705	0.0201787
Fgd2	1097	1248	0.0191431	0.036859	Negative Binomial	0.641551	0.0201791
Vwa8	1097	1248	0.492252	0.458333	Negative Binomial	-0.113545	0.0202667
Samd4	1097	1248	0.661805	0.623397	Negative Binomial	-0.0967079	0.0202855
Mks1	1097	1248	0.0282589	0.0136218	Negative Binomial	-0.681832	0.0202867
Pde3a	1097	1248	0.679125	0.613782	Negative Binomial	-0.105297	0.0204186
Ank2	1097	1248	0.767548	0.758814	Negative Binomial	-0.0895673	0.0205035
Pde10a	1097	1248	0.19052	0.213942	Negative Binomial	0.260033	0.0205324
Slco2b1	1097	1248	0.110301	0.136218	Negative Binomial	0.316231	0.0206002
Tmem87b	1097	1248	0.165907	0.186699	Negative Binomial	0.233606	0.0207176
Tcea3	1097	1248	0.0984503	0.0737179	Negative Binomial	-0.319585	0.0207658
Map1lc3a	1097	1248	0.0464904	0.0625	Negative Binomial	0.425332	0.0207835
Axl	1097	1248	0.192343	0.21875	Negative Binomial	0.243585	0.0207877
Rasgrp4	1097	1248	0.0127621	0.0232372	Negative Binomial	0.760435	0.0207938
Kiz	1097	1248	0.257065	0.28125	Negative Binomial	0.1712	0.0208301
Map3k1	1097	1248	0.218778	0.235577	Negative Binomial	0.202584	0.0209387
H2-D1	1097	1248	0.188696	0.213141	Negative Binomial	0.235248	0.0210161
Myo1f	1097	1248	0.077484	0.10016	Negative Binomial	0.388395	0.0210236
Ifi204	1097	1248	0.103008	0.132212	Negative Binomial	0.305958	0.0210656
Il6ra	1097	1248	0.153145	0.189904	Negative Binomial	0.259514	0.0210761
Ubr4	1097	1248	0.216044	0.244391	Negative Binomial	0.184608	0.0211159
mt-Co1	1097	1248	0.986326	0.991186	Negative Binomial	0.0716651	0.0212132
Siah2	1097	1248	0.0182315	0.03125	Negative Binomial	0.62244	0.0213283
Ugcg	1097	1248	0.100273	0.122596	Negative Binomial	0.300165	0.0213942
Tnni3	1097	1248	0.516864	0.455929	Negative Binomial	-0.114734	0.02143
Hacl1	1097	1248	0.0419325	0.056891	Negative Binomial	0.440962	0.0214914
Cacna2d3	1097	1248	0.101185	0.0600962	Negative Binomial	-0.346314	0.0215757
Itgb6	1097	1248	0.211486	0.16266	Negative Binomial	-0.21799	0.0216266
Cacna2d1	1097	1248	0.673655	0.612981	Negative Binomial	-0.101482	0.021681
Vps45	1097	1248	0.0756609	0.0945513	Negative Binomial	0.33681	0.0218451
Atg3	1097	1248	0.125798	0.153045	Negative Binomial	0.2534	0.0218661
Slc11a1	1097	1248	0.0127621	0.0280449	Negative Binomial	0.724467	0.0219109
Kcnj3	1097	1248	0.330902	0.271635	Negative Binomial	-0.171692	0.0220794
Sirt2	1097	1248	0.171376	0.129006	Negative Binomial	-0.238463	0.0223694
Zbtb7c	1097	1248	0.211486	0.246795	Negative Binomial	0.247115	0.0224178
Tcf4	1097	1248	0.80948	0.828526	Negative Binomial	0.103411	0.0224567
Bnc2	1097	1248	0.187785	0.204327	Negative Binomial	0.252979	0.0224607
Actn4	1097	1248	0.412033	0.353365	Negative Binomial	-0.144263	0.0225664
Cox7b2	1097	1248	0.0100273	0.0216346	Negative Binomial	0.780539	0.0226449
Msi2	1097	1248	0.816773	0.801282	Negative Binomial	-0.0714091	0.0227144
Med10	1097	1248	0.0209663	0.0088141	Negative Binomial	-0.814821	0.0227846
Slc20a1	1097	1248	0.0920693	0.104968	Negative Binomial	0.290437	0.0230819
Mical3	1097	1248	0.521422	0.461538	Negative Binomial	-0.108173	0.023092
Tril	1097	1248	0.00638104	0.0144231	Negative Binomial	0.988873	0.0231758
Gm38393	1097	1248	0.125798	0.0961538	Negative Binomial	-0.273197	0.0233554
Gm3448	1097	1248	0.152233	0.169872	Negative Binomial	0.227312	0.0233557
Gak	1097	1248	0.195077	0.203526	Negative Binomial	0.201424	0.0234698
Flt4	1097	1248	0.0783956	0.0985577	Negative Binomial	0.40945	0.023649
Apoe	1097	1248	0.311759	0.36859	Negative Binomial	0.184898	0.0236877
Arfrp1	1097	1248	0.0765725	0.0472756	Poisson	-0.37005	0.0237501
Frmd4b	1097	1248	0.502279	0.543269	Negative Binomial	0.162553	0.0238101
Atg7	1097	1248	0.169553	0.199519	Negative Binomial	0.221842	0.0239087
Abcb4	1097	1248	0.102097	0.0801282	Negative Binomial	-0.311727	0.0240343
Cox6c	1097	1248	0.178669	0.130609	Negative Binomial	-0.233866	0.0240406
Larp4	1097	1248	0.310848	0.25	Negative Binomial	-0.160914	0.0242433
Prpf18	1097	1248	0.0938924	0.116186	Negative Binomial	0.279218	0.0242845
Vstm4	1097	1248	0.0364631	0.0504808	Negative Binomial	0.473081	0.0243279
Ttl	1097	1248	0.0291705	0.0408654	Negative Binomial	0.515091	0.0243688
Tbc1d32	1097	1248	0.108478	0.136218	Negative Binomial	0.266973	0.0244422
Pde4b	1097	1248	0.588879	0.544872	Negative Binomial	-0.111291	0.0244818
Adam12	1097	1248	0.112124	0.137019	Negative Binomial	0.338773	0.0246707
Fibp	1097	1248	0.0546946	0.0689103	Poisson	0.367771	0.0249545
Rora	1097	1248	0.891522	0.899038	Negative Binomial	0.0800365	0.0252594
Slc7a11	1097	1248	0.0282589	0.0392628	Negative Binomial	0.543503	0.0252923
Cd38	1097	1248	0.0920693	0.110577	Negative Binomial	0.35081	0.0253301
Epsti1	1097	1248	0.0574294	0.0857372	Negative Binomial	0.407428	0.0253364
Gm26936	1097	1248	0.0118505	0.0224359	Negative Binomial	0.752856	0.0253453
Cd46	1097	1248	0.124886	0.143429	Negative Binomial	0.254057	0.0254535
Ptpra	1097	1248	0.341841	0.345353	Negative Binomial	0.147262	0.0254601
C130080G10Rik	1097	1248	0.164084	0.125801	Negative Binomial	-0.231324	0.02548
Btnl9	1097	1248	0.0856882	0.110577	Negative Binomial	0.358873	0.0255124
Hdlbp	1097	1248	0.30629	0.334936	Negative Binomial	0.144302	0.0256196
Uqcc2	1097	1248	0.0182315	0.0304487	Negative Binomial	0.603051	0.0256363
Cfap20	1097	1248	0.0929809	0.115385	Negative Binomial	0.27841	0.0259347
Calr3	1097	1248	0.041021	0.0232372	Negative Binomial	-0.522138	0.0259675
Eno1	1097	1248	0.094804	0.0641026	Negative Binomial	-0.317569	0.0264541
C7	1097	1248	0.169553	0.203526	Negative Binomial	0.29221	0.0265017
Hsp90b1	1097	1248	0.285324	0.303686	Negative Binomial	0.170772	0.0266355
Sla	1097	1248	0.0328168	0.0512821	Negative Binomial	0.490553	0.0266819
Aatf	1097	1248	0.194166	0.207532	Negative Binomial	0.196943	0.0267575
Tmem104	1097	1248	0.0720146	0.088141	Negative Binomial	0.338776	0.0267922
Ppargc1b	1097	1248	0.408387	0.356571	Negative Binomial	-0.13214	0.0270831
Itsn2	1097	1248	0.478578	0.487981	Negative Binomial	0.119864	0.0274164
Marc2	1097	1248	0.111212	0.0793269	Negative Binomial	-0.29259	0.0274748
Tbxas1	1097	1248	0.0920693	0.116987	Negative Binomial	0.328559	0.0274951
Ebf1	1097	1248	0.674567	0.710737	Negative Binomial	0.128533	0.0275632
Cd36	1097	1248	0.834093	0.813301	Negative Binomial	-0.0778461	0.0275894
Ubtd1	1097	1248	0.157703	0.183494	Negative Binomial	0.233678	0.0276745
Tppp3	1097	1248	0.0164084	0.0280449	Negative Binomial	0.62625	0.0277402
Nrp2	1097	1248	0.251595	0.293269	Negative Binomial	0.220439	0.0280133
Tek	1097	1248	0.256153	0.279647	Negative Binomial	0.208169	0.0281347
Cybb	1097	1248	0.0264357	0.0400641	Negative Binomial	0.565614	0.0282671
Dnm3	1097	1248	0.344576	0.362981	Negative Binomial	0.187704	0.0283155
C1qa	1097	1248	0.0856882	0.100962	Negative Binomial	0.336834	0.028412
Scarb1	1097	1248	0.0893345	0.103365	Negative Binomial	0.317163	0.0284825
Glrp1	1097	1248	0.00546946	0.0128205	Negative Binomial	0.999475	0.0284938
Nr3c1	1097	1248	0.393801	0.424679	Negative Binomial	0.127823	0.0285587
Pdlim3	1097	1248	0.319052	0.274038	Negative Binomial	-0.16393	0.0286248
Prpf38b	1097	1248	0.235187	0.24359	Negative Binomial	0.179346	0.0286932
Pip5k1b	1097	1248	0.530538	0.478365	Negative Binomial	-0.117713	0.0287114
Dyrk1a	1097	1248	0.459435	0.476763	Negative Binomial	0.110192	0.0287704
Bmp6	1097	1248	0.371923	0.358173	Negative Binomial	-0.193545	0.0288115
Sod1	1097	1248	0.071103	0.0440705	Negative Binomial	-0.376747	0.0288265
Mgat2	1097	1248	0.01732	0.0296474	Negative Binomial	0.611843	0.0288717
Mtss1	1097	1248	0.35278	0.376603	Negative Binomial	0.161252	0.028969
Thsd7a	1097	1248	0.604376	0.620192	Negative Binomial	0.134561	0.0289766
Pnpla7	1097	1248	0.260711	0.286058	Negative Binomial	0.160986	0.0289859
Gtf2i	1097	1248	0.420237	0.364583	Negative Binomial	-0.128992	0.0290221
Mlip	1097	1248	0.556062	0.511218	Negative Binomial	-0.117	0.0290235
Gulp1	1097	1248	0.325433	0.35016	Negative Binomial	0.18462	0.0291302
Sema3d	1097	1248	0.0638104	0.0737179	Negative Binomial	0.431173	0.0293584
Ppia	1097	1248	0.0510483	0.0689103	Negative Binomial	0.371349	0.0294882
Srl	1097	1248	0.411121	0.360577	Negative Binomial	-0.127546	0.0294943
Abca1	1097	1248	0.347311	0.354968	Negative Binomial	0.147767	0.0295858
D830032E09Rik	1097	1248	0.496809	0.427885	Negative Binomial	-0.128615	0.0296667
Glrx2	1097	1248	0.030082	0.0408654	Negative Binomial	0.494373	0.0296688
Stat5a	1097	1248	0.0483136	0.0633013	Negative Binomial	0.374717	0.0297819
Tbc1d22b	1097	1248	0.145852	0.15625	Negative Binomial	0.222333	0.0297915
Rbm27	1097	1248	0.211486	0.226763	Negative Binomial	0.177837	0.0299003
Slc7a8	1097	1248	0.0556062	0.0793269	Negative Binomial	0.393296	0.029991
Fbln1	1097	1248	0.134002	0.163462	Negative Binomial	0.270704	0.029999
Apba1	1097	1248	0.216955	0.237981	Negative Binomial	0.221444	0.0300597
Psma3	1097	1248	0.217867	0.173077	Poisson	-0.188541	0.0301558
Secisbp2	1097	1248	0.218778	0.169872	Negative Binomial	-0.189276	0.0302897
Ptn	1097	1248	0.0227894	0.0344551	Negative Binomial	0.580638	0.0303588
Cntfr	1097	1248	0.0601641	0.0793269	Negative Binomial	0.390993	0.0303869
Bcl2l1	1097	1248	0.614403	0.595353	Negative Binomial	0.0971757	0.0306271
Serping1	1097	1248	0.216955	0.246795	Negative Binomial	0.213585	0.030711
Il1r1	1097	1248	0.275296	0.299679	Negative Binomial	0.19933	0.0308662
Cfh	1097	1248	0.645397	0.668269	Negative Binomial	0.133571	0.0309826
Ifi27l2a	1097	1248	0.0273473	0.0448718	Negative Binomial	0.489455	0.0311022
Perm1	1097	1248	0.0847767	0.0616987	Negative Binomial	-0.327348	0.0312077
Mid1	1097	1248	0.421149	0.4375	Negative Binomial	0.136403	0.0313502
Ifit1bl1	1097	1248	0.0154968	0.00641026	Negative Binomial	-0.906547	0.031399
Kif6	1097	1248	0.0847767	0.0600962	Negative Binomial	-0.342676	0.0314959
Hltf	1097	1248	0.149499	0.164263	Negative Binomial	0.227254	0.0317097
Tab2	1097	1248	0.234275	0.246795	Negative Binomial	0.170613	0.0317965
Prdm16	1097	1248	0.353692	0.293269	Negative Binomial	-0.151336	0.031845
Hnrnpa2b1	1097	1248	0.454877	0.469551	Negative Binomial	0.111472	0.0320231
Rbm48	1097	1248	0.041021	0.0552885	Negative Binomial	0.402729	0.0322016
Ctso	1097	1248	0.0510483	0.0665064	Negative Binomial	0.364706	0.0322235
Tomm40	1097	1248	0.248861	0.190705	Negative Binomial	-0.177899	0.0322639
Add3	1097	1248	0.35278	0.389423	Negative Binomial	0.151049	0.0323799
Urb1	1097	1248	0.0565178	0.068109	Negative Binomial	0.349716	0.0323876
Wipf1	1097	1248	0.373747	0.408654	Negative Binomial	0.163487	0.0324875
Kidins220	1097	1248	0.489517	0.457532	Negative Binomial	-0.104576	0.0324881
Zfp423	1097	1248	0.164995	0.180288	Negative Binomial	0.258502	0.0324955
Gbp8	1097	1248	0.0164084	0.0280449	Negative Binomial	0.631352	0.0325493
Klhl38	1097	1248	0.144941	0.113782	Negative Binomial	-0.235095	0.0327069
Nkain2	1097	1248	0.154968	0.178686	Negative Binomial	0.288724	0.0327806
Hk1	1097	1248	0.242479	0.197917	Negative Binomial	-0.179541	0.0329407
Fgf14	1097	1248	0.339107	0.302885	Negative Binomial	-0.174625	0.0329491
Fam212b	1097	1248	0.0765725	0.0520833	Negative Binomial	-0.364729	0.0329612
Lmo7	1097	1248	0.648131	0.580128	Negative Binomial	-0.101226	0.0329666
Lama4	1097	1248	0.388332	0.402244	Negative Binomial	0.158206	0.0331907
Akap12	1097	1248	0.120328	0.135417	Negative Binomial	0.279714	0.0332626
Dennd4a	1097	1248	0.229717	0.258814	Negative Binomial	0.199701	0.0332848
Tnnt2	1097	1248	0.721057	0.693109	Negative Binomial	-0.109444	0.0332971
Zfp385a	1097	1248	0.0164084	0.0296474	Negative Binomial	0.588559	0.0334471
Rpn1	1097	1248	0.0565178	0.0761218	Negative Binomial	0.343646	0.0334753
Snrpe	1097	1248	0.0337284	0.0176282	Negative Binomial	-0.56448	0.0338678
Mgat5	1097	1248	0.374658	0.380609	Negative Binomial	0.131857	0.0338699
Pcdh7	1097	1248	0.865998	0.875	Negative Binomial	-0.0834671	0.0338878
Ccdc91	1097	1248	0.143118	0.112179	Negative Binomial	-0.238967	0.0339052
Cpeb4	1097	1248	0.411121	0.334135	Negative Binomial	-0.12258	0.0339243
Lsmem2	1097	1248	0.0246126	0.0112179	Negative Binomial	-0.681705	0.0340212
Neurl4	1097	1248	0.0929809	0.0625	Negative Binomial	-0.310403	0.0340245
Insr	1097	1248	0.628988	0.583333	Negative Binomial	-0.0878044	0.0341815
Rnf26	1097	1248	0.142206	0.107372	Negative Binomial	-0.236815	0.034292
Poldip3	1097	1248	0.094804	0.114583	Negative Binomial	0.266463	0.034322
Dock7	1097	1248	0.257976	0.259615	Negative Binomial	0.171615	0.0343244
Gm28610	1097	1248	0.0109389	0.00320513	Negative Binomial	-1.13485	0.0345031
Abi1	1097	1248	0.461258	0.487179	Negative Binomial	0.129557	0.034592
Elmod2	1097	1248	0.041021	0.0544872	Negative Binomial	0.412548	0.0347345
St8sia4	1097	1248	0.0902461	0.112179	Negative Binomial	0.311928	0.0348675
Fam124b	1097	1248	0.00638104	0.0144231	Negative Binomial	0.914411	0.0348802
PISD	1097	1248	0.451231	0.455929	Negative Binomial	0.117696	0.0349379
Ctnna3	1097	1248	0.834093	0.810897	Negative Binomial	-0.0985817	0.0349491
Arhgap32	1097	1248	0.192343	0.21234	Negative Binomial	0.202982	0.0352218
Nlgn1	1097	1248	0.0118505	0.0184295	Negative Binomial	0.888583	0.0352903
Rbpj	1097	1248	0.381039	0.395833	Negative Binomial	0.193128	0.0353286
Limch1	1097	1248	0.731085	0.691506	Negative Binomial	-0.0906521	0.0354855
Atxn3	1097	1248	0.123063	0.135417	Negative Binomial	0.236711	0.0356664
Slc12a7	1097	1248	0.191431	0.145833	Negative Binomial	-0.202668	0.0359646
Mfsd12	1097	1248	0.00911577	0.0184295	Negative Binomial	0.777725	0.0361761
Adamtsl5	1097	1248	0.250684	0.184295	Negative Binomial	-0.176756	0.0362877
Txlng	1097	1248	0.228806	0.240385	Negative Binomial	0.168397	0.0362885
Naa20	1097	1248	0.164084	0.129006	Negative Binomial	-0.219327	0.0363445
Farp1	1097	1248	0.346399	0.371795	Negative Binomial	0.150299	0.0364448
Rarb	1097	1248	0.336372	0.289263	Negative Binomial	-0.141102	0.0365302
Rev1	1097	1248	0.184139	0.197917	Negative Binomial	0.188252	0.0365684
Zmym1	1097	1248	0.023701	0.0336538	Negative Binomial	0.526877	0.0366692
Gsta4	1097	1248	0.0492252	0.0288462	Negative Binomial	-0.440302	0.0367124
Itsn1	1097	1248	0.363719	0.365385	Negative Binomial	0.149491	0.0368109
Spopl	1097	1248	0.205105	0.217147	Negative Binomial	0.181546	0.0368264
Gabrr2	1097	1248	0.0264357	0.0104167	Negative Binomial	-0.674904	0.0368968
Rap2a	1097	1248	0.0455789	0.0633013	Negative Binomial	0.376251	0.036901
Senp5	1097	1248	0.18505	0.197115	Negative Binomial	0.187819	0.0371145
Kmt2c	1097	1248	0.50866	0.514423	Negative Binomial	0.0970774	0.0371281
2310035C23Rik	1097	1248	0.241568	0.25641	Negative Binomial	0.164895	0.0372563
Tead1	1097	1248	0.643573	0.620994	Negative Binomial	-0.0803055	0.0374311
Rbms1	1097	1248	0.749316	0.778846	Negative Binomial	0.0935848	0.0374879
Rpl23	1097	1248	0.0519599	0.068109	Negative Binomial	0.350707	0.0375286
Pcsk6	1097	1248	0.192343	0.228365	Negative Binomial	0.231858	0.0375952
Xrn1	1097	1248	0.377393	0.402244	Negative Binomial	0.125067	0.0376848
Lgr6	1097	1248	0.13309	0.0929487	Negative Binomial	-0.252759	0.0377298
Trim25	1097	1248	0.153145	0.171474	Negative Binomial	0.227966	0.0377326
Ppfia1	1097	1248	0.413856	0.354167	Negative Binomial	-0.120255	0.0378548
Stx17	1097	1248	0.128532	0.101763	Negative Binomial	-0.247171	0.0379169
Ldb3	1097	1248	0.587967	0.513622	Negative Binomial	-0.1137	0.0379234
Serinc1	1097	1248	0.129444	0.153045	Negative Binomial	0.224288	0.0381126
Gata4	1097	1248	0.474932	0.415064	Negative Binomial	-0.107388	0.0383109
Kcnd3	1097	1248	0.360073	0.31891	Negative Binomial	-0.142675	0.0384251
Nin	1097	1248	0.158614	0.174679	Negative Binomial	0.215687	0.0386413
Hif1a	1097	1248	0.353692	0.28766	Negative Binomial	-0.135372	0.038647
Il11ra1	1097	1248	0.0701914	0.0432692	Poisson	-0.357243	0.0386828
Mboat1	1097	1248	0.023701	0.036859	Negative Binomial	0.504171	0.0389931
Cab39	1097	1248	0.303555	0.319712	Negative Binomial	0.137467	0.0390752
Pdpn	1097	1248	0.0264357	0.0432692	Negative Binomial	0.517452	0.0391563
Gfm1	1097	1248	0.120328	0.0849359	Negative Binomial	-0.260942	0.0392489
Pts	1097	1248	0.0656335	0.0793269	Negative Binomial	0.30894	0.0393067
2310030G06Rik	1097	1248	0.0100273	0.00320513	Negative Binomial	-1.15301	0.0393277
Psmc6	1097	1248	0.212397	0.177083	Negative Binomial	-0.182447	0.0393477
Bub3	1097	1248	0.0346399	0.0488782	Negative Binomial	0.417532	0.0393601
Psd4	1097	1248	0.00729262	0.0152244	Negative Binomial	0.88805	0.0393686
Tox	1097	1248	0.0938924	0.100962	Negative Binomial	0.335592	0.0393896
Tdrd7	1097	1248	0.110301	0.128205	Negative Binomial	0.258869	0.0394744
Gm16271	1097	1248	0.00729262	0.0128205	Negative Binomial	0.899233	0.0395719
Gm20631	1097	1248	0.102097	0.110577	Negative Binomial	0.255556	0.0397603
Pla2g4a	1097	1248	0.113036	0.144231	Negative Binomial	0.275947	0.0398822
Ccnt1	1097	1248	0.203282	0.216346	Negative Binomial	0.178214	0.0399062
Cd86	1097	1248	0.0446673	0.0616987	Negative Binomial	0.437927	0.0399647
Nt5dc3	1097	1248	0.197812	0.160256	Negative Binomial	-0.188369	0.039985
Mtl5	1097	1248	0.0656335	0.036859	Negative Binomial	-0.376635	0.0399996
Usp20	1097	1248	0.175023	0.125	Negative Binomial	-0.212071	0.0401491
Xylt1	1097	1248	0.135825	0.168269	Negative Binomial	0.256351	0.0401573
Plscr3	1097	1248	0.0227894	0.0344551	Negative Binomial	0.507331	0.0403501
Rbms2	1097	1248	0.287147	0.30609	Negative Binomial	0.166117	0.0404416
Sumo3	1097	1248	0.0510483	0.0657051	Negative Binomial	0.349316	0.0405428
Pcnt	1097	1248	0.338195	0.282051	Negative Binomial	-0.134081	0.0405457
Esr1	1097	1248	0.567001	0.52484	Negative Binomial	-0.103551	0.0406151
Aldh2	1097	1248	0.141294	0.16266	Negative Binomial	0.21976	0.0408548
Hmcn1	1097	1248	0.554239	0.488782	Negative Binomial	-0.106363	0.0411753
Agtpbp1	1097	1248	0.516864	0.471955	Negative Binomial	-0.103512	0.0412913
Stxbp6	1097	1248	0.304467	0.34375	Negative Binomial	0.175274	0.0413456
Slc4a3	1097	1248	0.333637	0.278846	Negative Binomial	-0.134943	0.0415321
Gys1	1097	1248	0.226071	0.173077	Negative Binomial	-0.182992	0.0415849
Arhgef37	1097	1248	0.160438	0.113782	Negative Binomial	-0.227048	0.041616
Ccdc25	1097	1248	0.0638104	0.0376603	Negative Binomial	-0.377975	0.0416995
Tshz3	1097	1248	0.193254	0.215545	Negative Binomial	0.218444	0.0417077
Ash1l	1097	1248	0.646308	0.589744	Negative Binomial	-0.0785081	0.0417506
Gsn	1097	1248	0.588879	0.60016	Negative Binomial	0.130542	0.0417736
Kcnip2	1097	1248	0.189608	0.161859	Negative Binomial	-0.200812	0.0420235
Nek7	1097	1248	0.453054	0.441506	Negative Binomial	0.117058	0.0420439
Ascc3	1097	1248	0.403829	0.420673	Negative Binomial	0.120722	0.0420861
Rbpms2	1097	1248	0.100273	0.0713141	Negative Binomial	-0.287384	0.0421134
Sparcl1	1097	1248	0.27165	0.294071	Negative Binomial	0.181713	0.0423598
Npdc1	1097	1248	0.0273473	0.0408654	Negative Binomial	0.462919	0.0423746
Efcc1	1097	1248	0.023701	0.0384615	Negative Binomial	0.53564	0.0426413
Impact	1097	1248	0.0665451	0.0809295	Negative Binomial	0.304251	0.042706
Sppl2a	1097	1248	0.19052	0.206731	Negative Binomial	0.176756	0.0428732
Asph	1097	1248	0.55515	0.511218	Negative Binomial	-0.092275	0.0429025
Tnfaip3	1097	1248	0.0118505	0.0232372	Negative Binomial	0.673977	0.0429925
Trabd2b	1097	1248	0.441203	0.398237	Negative Binomial	-0.119765	0.0432037
Gm13247	1097	1248	0.0701914	0.0921474	Negative Binomial	0.324902	0.0432567
Erf	1097	1248	0.0282589	0.0416667	Negative Binomial	0.45041	0.0432573
Rasgrp3	1097	1248	0.1732	0.200321	Negative Binomial	0.221271	0.0432849
Tsnax	1097	1248	0.213309	0.158654	Negative Binomial	-0.177009	0.0433119
Smad3	1097	1248	0.250684	0.260417	Negative Binomial	0.171598	0.0437029
Ccdc163	1097	1248	0.0118505	0.0208333	Negative Binomial	0.665929	0.0439224
Daam1	1097	1248	0.506837	0.438301	Negative Binomial	-0.100718	0.0439836
Ankrd44	1097	1248	0.414768	0.449519	Negative Binomial	0.145271	0.04426
Got1	1097	1248	0.338195	0.280449	Negative Binomial	-0.137889	0.0445552
Rilpl1	1097	1248	0.448496	0.428686	Negative Binomial	-0.10768	0.0445854
Tef	1097	1248	0.314494	0.273237	Negative Binomial	-0.137722	0.0446453
C130026I21Rik	1097	1248	0.0665451	0.0865385	Negative Binomial	0.321391	0.0446981
Gripap1	1097	1248	0.151322	0.171474	Negative Binomial	0.20069	0.0447305
Pdss2	1097	1248	0.330902	0.361378	Negative Binomial	0.128244	0.0449285
Akap1	1097	1248	0.153145	0.11859	Negative Binomial	-0.215801	0.0450639
Dpysl3	1097	1248	0.189608	0.207532	Negative Binomial	0.206994	0.0453366
Meis1	1097	1248	0.380128	0.329327	Negative Binomial	-0.13191	0.0453836
Ndufa4	1097	1248	0.123063	0.136218	Poisson	0.220866	0.0454251
Gstz1	1097	1248	0.0729262	0.0841346	Negative Binomial	0.292546	0.0455471
Atg4b	1097	1248	0.120328	0.0857372	Negative Binomial	-0.254419	0.0455669
P2rx7	1097	1248	0.0738377	0.0921474	Negative Binomial	0.328122	0.0456082
Wdsub1	1097	1248	0.0519599	0.0689103	Negative Binomial	0.352176	0.045725
Pln	1097	1248	0.672744	0.633013	Negative Binomial	-0.0853772	0.0459926
Ranbp9	1097	1248	0.379216	0.395032	Negative Binomial	0.120881	0.0460003
Spred3	1097	1248	0.00455789	0.0112179	Negative Binomial	0.987507	0.0460875
Mgmt	1097	1248	0.114859	0.133814	Negative Binomial	0.254125	0.0461254
Abhd17b	1097	1248	0.180492	0.180288	Negative Binomial	0.210196	0.0462628
Vps13b	1097	1248	0.549681	0.571314	Negative Binomial	0.091217	0.0464261
Fbn2	1097	1248	0.0583409	0.0633013	Negative Binomial	0.412508	0.046541
Alg8	1097	1248	0.0346399	0.0224359	Negative Binomial	-0.517757	0.0465701
Smyd1	1097	1248	0.357338	0.291667	Negative Binomial	-0.13109	0.0466824
Medag	1097	1248	0.162261	0.181891	Negative Binomial	0.240603	0.0466841
Aebp1	1097	1248	0.0355515	0.0496795	Negative Binomial	0.424334	0.0467794
H2-Q4	1097	1248	0.0556062	0.0384615	Negative Binomial	-0.412095	0.0468087
Rdh13	1097	1248	0.0765725	0.0504808	Negative Binomial	-0.320269	0.0468666
Eno3	1097	1248	0.141294	0.142628	Negative Binomial	0.215141	0.046976
Gm37850	1097	1248	0.0136737	0.00480769	Negative Binomial	-0.917523	0.0470331
Nceh1	1097	1248	0.315406	0.257212	Negative Binomial	-0.143131	0.0470879
Orai2	1097	1248	0.0282589	0.0424679	Negative Binomial	0.464675	0.0471199
Myot	1097	1248	0.11577	0.0833333	Negative Binomial	-0.277197	0.0475029
Birc3	1097	1248	0.165907	0.174679	Negative Binomial	0.219163	0.0477175
S100pbp	1097	1248	0.111212	0.137019	Negative Binomial	0.229874	0.0477852
Dopey2	1097	1248	0.13856	0.160256	Negative Binomial	0.208345	0.0479492
Malat1	1097	1248	1	1	Negative Binomial	-0.0296583	0.0480058
Synj1	1097	1248	0.216955	0.231571	Negative Binomial	0.171918	0.0480828
Mef2a	1097	1248	0.657247	0.653846	Negative Binomial	0.0843904	0.048204
Gxylt2	1097	1248	0.0747493	0.0905449	Negative Binomial	0.332676	0.0484963
Glis3	1097	1248	0.164995	0.201122	Negative Binomial	0.235102	0.0485452
Cep85	1097	1248	0.259799	0.21234	Negative Binomial	-0.1545	0.0485747
Lrrc8d	1097	1248	0.221513	0.237981	Negative Binomial	0.182143	0.0486892
Entpd6	1097	1248	0.0811304	0.0512821	Negative Binomial	-0.321295	0.0487131
Myh7b	1097	1248	0.413856	0.342147	Negative Binomial	-0.131645	0.0487407
Fgf13	1097	1248	0.742935	0.726763	Negative Binomial	-0.100175	0.0491242
Mrps15	1097	1248	0.064722	0.0416667	Negative Binomial	-0.354929	0.0495012
Arhgdia	1097	1248	0.0401094	0.0536859	Negative Binomial	0.377511	0.0495224
Gm17135	1097	1248	0.0127621	0.00480769	Negative Binomial	-0.919854	0.0496538
Kpna4	1097	1248	0.368277	0.375	Negative Binomial	0.121129	0.0499968
Stx7	1097	1248	0.147675	0.153846	Negative Binomial	0.211823	0.0500048
Fam73b	1097	1248	0.299909	0.249199	Negative Binomial	-0.138614	0.0500967
Trabd	1097	1248	0.0747493	0.088141	Negative Binomial	0.278738	0.0501873
Hey2	1097	1248	0.0291705	0.0136218	Negative Binomial	-0.576711	0.0502471
Lvrn	1097	1248	0.0993619	0.112981	Negative Binomial	0.31778	0.0502955
Fam13b	1097	1248	0.280766	0.295673	Negative Binomial	0.146039	0.0503584
Syt2	1097	1248	0.0246126	0.0120192	Poisson	-0.617137	0.0504522
Trappc4	1097	1248	0.0164084	0.0264423	Negative Binomial	0.56016	0.0505189
Mndal	1097	1248	0.295351	0.318109	Negative Binomial	0.169187	0.0505431
Alox5ap	1097	1248	0.023701	0.0352564	Negative Binomial	0.524534	0.0507583
Tada3	1097	1248	0.0419325	0.0544872	Poisson	0.367494	0.0509006
Gm13157	1097	1248	0.0218778	0.0320513	Negative Binomial	0.509999	0.0509245
Ski	1097	1248	0.322698	0.340545	Negative Binomial	0.146943	0.0510044
Abca9	1097	1248	0.191431	0.227564	Negative Binomial	0.209939	0.0510909
Clcn2	1097	1248	0.0127621	0.00480769	Negative Binomial	-0.960997	0.0514488
Gm26798	1097	1248	0.0437557	0.025641	Negative Binomial	-0.436368	0.0514897
C2cd2	1097	1248	0.221513	0.178686	Negative Binomial	-0.181604	0.0515168
Lnpep	1097	1248	0.557885	0.508814	Negative Binomial	-0.0869248	0.0515622
Hes1	1097	1248	0.0720146	0.09375	Negative Binomial	0.283302	0.0515998
Mast2	1097	1248	0.614403	0.564103	Negative Binomial	-0.0837411	0.0516163
Mypn	1097	1248	0.398359	0.352564	Negative Binomial	-0.117207	0.051645
A230001M10Rik	1097	1248	0.0145852	0.0208333	Negative Binomial	0.665672	0.0519623
Cilp	1097	1248	0.0337284	0.0392628	Negative Binomial	0.508173	0.0521368
Gm21972	1097	1248	0.0100273	0.0176282	Negative Binomial	0.698738	0.0521656
Cpd	1097	1248	0.153145	0.11859	Negative Binomial	-0.220895	0.0524028
Glp2r	1097	1248	0.0246126	0.0352564	Negative Binomial	0.482558	0.0524795
Dennd1a	1097	1248	0.684594	0.679487	Negative Binomial	0.0744719	0.0525778
Lyz2	1097	1248	0.13309	0.166667	Negative Binomial	0.248222	0.052997
Tmem116	1097	1248	0.193254	0.143429	Negative Binomial	-0.186902	0.0530003
Kctd18	1097	1248	0.0783956	0.0544872	Negative Binomial	-0.316212	0.0535723
Bank1	1097	1248	0.0565178	0.0705128	Negative Binomial	0.376786	0.0537001
Poln	1097	1248	0.0246126	0.036859	Negative Binomial	0.485803	0.0540081
Apobec3	1097	1248	0.123974	0.145833	Negative Binomial	0.246732	0.0540681
Shisa5	1097	1248	0.071103	0.0873397	Negative Binomial	0.299211	0.0540759
Mmaa	1097	1248	0.164084	0.120192	Negative Binomial	-0.199001	0.054214
Slc25a22	1097	1248	0.0209663	0.0304487	Negative Binomial	0.498101	0.0543535
Matn2	1097	1248	0.13309	0.165064	Negative Binomial	0.237511	0.0546203
Gm15866	1097	1248	0.023701	0.0352564	Negative Binomial	0.516488	0.0546278
Trak1	1097	1248	0.429353	0.365385	Negative Binomial	-0.103905	0.0546955
Ssbp3	1097	1248	0.180492	0.19391	Negative Binomial	0.176917	0.0546962
Ogdhl	1097	1248	0.135825	0.108974	Negative Binomial	-0.217584	0.0548825
Tfdp2	1097	1248	0.496809	0.495994	Negative Binomial	-0.0943759	0.0550149
Tgfbi	1097	1248	0.0583409	0.0745192	Negative Binomial	0.35821	0.0551326
Nrap	1097	1248	0.385597	0.330929	Negative Binomial	-0.123839	0.0553123
Nav3	1097	1248	0.211486	0.226763	Negative Binomial	0.19522	0.0554787
Arhgap26	1097	1248	0.835005	0.809295	Negative Binomial	-0.0648882	0.0555229
Bag6	1097	1248	0.0373747	0.0480769	Negative Binomial	0.382086	0.0555356
Taok3	1097	1248	0.248861	0.282853	Negative Binomial	0.1603	0.0558682
Hdac9	1097	1248	0.334549	0.283654	Negative Binomial	-0.134734	0.0560437
Tbc1d20	1097	1248	0.0683683	0.0801282	Negative Binomial	0.29057	0.0562988
Dnajc4	1097	1248	0.0291705	0.0160256	Negative Binomial	-0.533391	0.0563849
Hmg20b	1097	1248	0.100273	0.11859	Poisson	0.233563	0.0564545
Atp11c	1097	1248	0.280766	0.299679	Negative Binomial	0.14577	0.0564557
Pygl	1097	1248	0.0209663	0.0104167	Negative Binomial	-0.655945	0.0565503
Thrb	1097	1248	0.622607	0.584936	Negative Binomial	-0.0880555	0.056568
Cdh2	1097	1248	0.578851	0.549679	Negative Binomial	-0.0988862	0.0566191
Hspa5	1097	1248	0.258888	0.271635	Negative Binomial	0.151469	0.056949
Hbegf	1097	1248	0.0528715	0.0360577	Negative Binomial	-0.386632	0.0571302
4430402I18Rik	1097	1248	0.140383	0.102564	Negative Binomial	-0.215103	0.0571375
Srgap2	1097	1248	0.474932	0.503205	Negative Binomial	0.120727	0.0571838
Phf23	1097	1248	0.0154968	0.0240385	Negative Binomial	0.574693	0.057218
Cyth4	1097	1248	0.0510483	0.0729167	Negative Binomial	0.344041	0.0573207
Rbm4b	1097	1248	0.0756609	0.0504808	Negative Binomial	-0.307632	0.0573532
Hirip3	1097	1248	0.0382862	0.0184295	Negative Binomial	-0.485898	0.057436
Tor1b	1097	1248	0.0282589	0.0384615	Negative Binomial	0.436556	0.0576905
A530016L24Rik	1097	1248	0.0665451	0.0456731	Negative Binomial	-0.329417	0.0576971
Vwa3a	1097	1248	0.166819	0.148237	Negative Binomial	-0.248797	0.0577326
Rbm24	1097	1248	0.458523	0.391827	Negative Binomial	-0.104929	0.0577559
Fmnl3	1097	1248	0.119417	0.133814	Negative Binomial	0.2505	0.0577768
Tsc22d3	1097	1248	0.3701	0.377404	Negative Binomial	0.123542	0.0577778
Gm43076	1097	1248	0.0419325	0.0248397	Negative Binomial	-0.434142	0.0580026
Adk	1097	1248	0.626253	0.588942	Negative Binomial	-0.0808399	0.0581172
C4b	1097	1248	0.0455789	0.0584936	Negative Binomial	0.379906	0.0581468
E4f1	1097	1248	0.0619872	0.0400641	Negative Binomial	-0.346632	0.058177
D1Ertd622e	1097	1248	0.0492252	0.0625	Negative Binomial	0.36329	0.0582645
Dubr	1097	1248	0.041021	0.0528846	Negative Binomial	0.373228	0.0585837
Nmrk2	1097	1248	0.0920693	0.0673077	Negative Binomial	-0.268603	0.0586759
Cyb5a	1097	1248	0.130356	0.145833	Negative Binomial	0.220413	0.0586817
Abca8a	1097	1248	0.345488	0.395833	Negative Binomial	0.161377	0.0587395
Bmp2k	1097	1248	0.165907	0.171474	Negative Binomial	0.207317	0.0587545
Abca6	1097	1248	0.152233	0.181891	Negative Binomial	0.230759	0.0587802
Gramd1b	1097	1248	0.372835	0.334135	Negative Binomial	-0.1212	0.0588255
Ptges2	1097	1248	0.0246126	0.0120192	Negative Binomial	-0.598544	0.0589828
Slc16a12	1097	1248	0.0373747	0.0608974	Negative Binomial	0.412164	0.0591018
Flnc	1097	1248	0.178669	0.137821	Negative Binomial	-0.203333	0.0598436
Ptprj	1097	1248	0.3701	0.36859	Negative Binomial	0.162451	0.0600827
Itga9	1097	1248	0.384686	0.398237	Negative Binomial	0.140421	0.0602585
Rc3h2	1097	1248	0.199635	0.21234	Negative Binomial	0.16169	0.0602942
Zfp207	1097	1248	0.286235	0.306891	Negative Binomial	0.128474	0.0603094
Dagla	1097	1248	0.0391978	0.0552885	Negative Binomial	0.380452	0.0603364
Gpsm1	1097	1248	0.174111	0.13141	Poisson	-0.189108	0.0603883
Dpysl2	1097	1248	0.201459	0.22516	Negative Binomial	0.190341	0.0604497
Cebpb	1097	1248	0.120328	0.088141	Negative Binomial	-0.233513	0.0604536
Ccdc141	1097	1248	0.554239	0.50641	Negative Binomial	-0.0965853	0.0606633
Pnpla3	1097	1248	0.0364631	0.0216346	Negative Binomial	-0.47089	0.0610066
Cpne8	1097	1248	0.281677	0.298878	Negative Binomial	0.169096	0.0612725
Dpyd	1097	1248	0.355515	0.301282	Negative Binomial	-0.124021	0.0613121
Kcnd3os	1097	1248	0.0227894	0.0112179	Negative Binomial	-0.61179	0.061381
Hspb8	1097	1248	0.114859	0.0817308	Negative Binomial	-0.241493	0.0615014
Ifi205	1097	1248	0.0966272	0.114583	Negative Binomial	0.280764	0.0615543
Dcun1d2	1097	1248	0.198724	0.157853	Negative Binomial	-0.173319	0.0619012
Ranbp10	1097	1248	0.212397	0.182692	Negative Binomial	-0.163836	0.0621781
Galnt15	1097	1248	0.109389	0.137019	Negative Binomial	0.250399	0.0622018
Camk2b	1097	1248	0.0291705	0.0152244	Negative Binomial	-0.527895	0.0625247
Adcy6	1097	1248	0.304467	0.254808	Negative Binomial	-0.133113	0.062555
Mfn1	1097	1248	0.409298	0.342147	Negative Binomial	-0.105449	0.0630836
Baz1b	1097	1248	0.308113	0.322917	Negative Binomial	0.120656	0.0631341
Timm23	1097	1248	0.186873	0.140224	Negative Binomial	-0.178634	0.0633293
Cdipt	1097	1248	0.030082	0.0416667	Negative Binomial	0.416002	0.0633882
Qk	1097	1248	0.804011	0.784455	Negative Binomial	-0.0571777	0.0635333
Zfp106	1097	1248	0.433911	0.377404	Negative Binomial	-0.101031	0.0637265
Flnb	1097	1248	0.195989	0.226763	Negative Binomial	0.190908	0.0638744
Parvb	1097	1248	0.278031	0.231571	Negative Binomial	-0.143384	0.0641831
Gm16599	1097	1248	0.181404	0.139423	Negative Binomial	-0.181623	0.06419
Pfdn1	1097	1248	0.143118	0.107372	Negative Binomial	-0.205672	0.0642751
Cdc42ep2	1097	1248	0.0227894	0.0328526	Negative Binomial	0.470006	0.0646778
Mta3	1097	1248	0.213309	0.234776	Negative Binomial	0.153147	0.0649985
Slc9a9	1097	1248	0.259799	0.295673	Negative Binomial	0.190521	0.0650269
Rbpms	1097	1248	0.830447	0.770032	Negative Binomial	-0.0594467	0.0650708
Radil	1097	1248	0.0373747	0.0512821	Negative Binomial	0.411807	0.0651132
Uspl1	1097	1248	0.064722	0.0769231	Negative Binomial	0.28357	0.0651533
Pfkm	1097	1248	0.22516	0.181891	Negative Binomial	-0.158235	0.0652455
Plekha5	1097	1248	0.472197	0.47516	Negative Binomial	0.100834	0.065351
Slk	1097	1248	0.505925	0.466346	Negative Binomial	-0.0879883	0.0656713
Arid1a	1097	1248	0.330902	0.315705	Negative Binomial	0.126761	0.0656755
Akr7a5	1097	1248	0.0200547	0.00801282	Negative Binomial	-0.68379	0.0657512
Inpp5b	1097	1248	0.0911577	0.116987	Negative Binomial	0.235181	0.0657593
Zfp800	1097	1248	0.126709	0.140224	Negative Binomial	0.202553	0.0657765
Frmd4a	1097	1248	0.324521	0.339744	Negative Binomial	0.126755	0.0658275
Smoc2	1097	1248	0.147675	0.167468	Negative Binomial	0.219486	0.0658842
Aldh1a1	1097	1248	0.110301	0.135417	Negative Binomial	0.257641	0.0662757
1110037F02Rik	1097	1248	0.224248	0.24359	Negative Binomial	0.145273	0.0663056
Tfrc	1097	1248	0.0701914	0.0504808	Negative Binomial	-0.311765	0.0669659
Dnm1	1097	1248	0.0510483	0.0689103	Negative Binomial	0.340685	0.0669714
Gatsl3	1097	1248	0.0109389	0.0184295	Negative Binomial	0.676567	0.0670649
Mef2d	1097	1248	0.381951	0.357372	Negative Binomial	-0.109186	0.0674157
Ms4a4a	1097	1248	0.0747493	0.0953526	Negative Binomial	0.315504	0.0677062
Zeb1	1097	1248	0.761167	0.752404	Negative Binomial	0.0865207	0.0677547
Vdac3	1097	1248	0.13309	0.136218	Negative Binomial	0.196695	0.0679844
Mageb18	1097	1248	0.0291705	0.0160256	Negative Binomial	-0.513961	0.0682586
Gng11	1097	1248	0.0455789	0.0625	Negative Binomial	0.347023	0.0683767
Cyp4v3	1097	1248	0.0282589	0.0376603	Negative Binomial	0.419327	0.0684681
Cyba	1097	1248	0.0455789	0.0576923	Negative Binomial	0.343197	0.0685624
Kdm3b	1097	1248	0.268004	0.279647	Negative Binomial	0.134966	0.0685746
Gm26759	1097	1248	0.0665451	0.0456731	Negative Binomial	-0.320169	0.0687072
Adora1	1097	1248	0.0665451	0.0520833	Negative Binomial	-0.309931	0.0690101
Adgrf5	1097	1248	0.363719	0.335737	Negative Binomial	-0.15976	0.0690249
C730034F03Rik	1097	1248	0.0118505	0.0184295	Negative Binomial	0.643912	0.069069
Mettl2	1097	1248	0.0720146	0.0448718	Negative Binomial	-0.313462	0.0691161
Rnf169	1097	1248	0.419325	0.417468	Negative Binomial	0.123013	0.0692799
Gm13601	1097	1248	0.077484	0.0552885	Negative Binomial	-0.293125	0.0694349
Vim	1097	1248	0.208751	0.221955	Negative Binomial	0.174968	0.0694503
Ank3	1097	1248	0.542388	0.481571	Negative Binomial	-0.0970549	0.069484
Smg9	1097	1248	0.0665451	0.0769231	Negative Binomial	0.277161	0.0695666
Pip4k2a	1097	1248	0.272562	0.295673	Negative Binomial	0.161968	0.0696324
Abcc8	1097	1248	0.0984503	0.0705128	Negative Binomial	-0.254498	0.0696769
Hivep2	1097	1248	0.58979	0.580128	Negative Binomial	0.0935162	0.0697038
Bmpr2	1097	1248	0.443026	0.446314	Negative Binomial	0.109854	0.0697886
Gm26917	1097	1248	0.583409	0.546474	Negative Binomial	-0.0805644	0.0700285
Mrc1	1097	1248	0.279854	0.302083	Negative Binomial	0.19843	0.0700341
Atp1a1	1097	1248	0.46217	0.413462	Negative Binomial	-0.100852	0.0700497
Cd93	1097	1248	0.0957156	0.126603	Negative Binomial	0.251419	0.0703168
Camta1	1097	1248	0.634458	0.598558	Negative Binomial	-0.0794381	0.0703241
Slit2	1097	1248	0.158614	0.16266	Negative Binomial	0.226945	0.0706526
Safb	1097	1248	0.257065	0.275641	Negative Binomial	0.131086	0.0708709
Snd1	1097	1248	0.470374	0.448718	Negative Binomial	0.0976813	0.0709561
RP23-353F16.3	1097	1248	0.0145852	0.00641026	Negative Binomial	-0.776856	0.0710275
Negr1	1097	1248	0.206016	0.223558	Negative Binomial	0.209713	0.0711542
Rufy4	1097	1248	0.01732	0.0232372	Negative Binomial	0.528613	0.0712336
Tle4	1097	1248	0.235187	0.245192	Negative Binomial	0.148848	0.071491
Wsb1	1097	1248	0.103008	0.128205	Negative Binomial	0.227943	0.0717368
Ncaph2	1097	1248	0.0446673	0.056891	Negative Binomial	0.337172	0.0718822
Plcl2	1097	1248	0.226983	0.248397	Negative Binomial	0.172416	0.0719748
Oxct1	1097	1248	0.443938	0.392628	Negative Binomial	-0.100527	0.0720123
Ttll11	1097	1248	0.1732	0.124199	Negative Binomial	-0.194116	0.0720653
Sp100	1097	1248	0.262534	0.297276	Negative Binomial	0.164934	0.0721473
Coro6	1097	1248	0.307201	0.258013	Negative Binomial	-0.12561	0.0721511
Card10	1097	1248	0.0492252	0.0649038	Negative Binomial	0.316221	0.0721969
Rps29	1097	1248	0.122151	0.137821	Negative Binomial	0.204963	0.0723486
Gnb4	1097	1248	0.113947	0.128205	Negative Binomial	0.250562	0.0725666
Slc36a4	1097	1248	0.0273473	0.0384615	Negative Binomial	0.431277	0.0726522
Ppp3ca	1097	1248	0.680948	0.689904	Negative Binomial	0.0846662	0.0731482
Rps20	1097	1248	0.0492252	0.0641026	Negative Binomial	0.320329	0.0731982
Cd163	1097	1248	0.071103	0.0897436	Negative Binomial	0.353505	0.0732812
Wnk2	1097	1248	0.411121	0.34375	Negative Binomial	-0.112574	0.0733684
Scrn3	1097	1248	0.0865998	0.09375	Negative Binomial	0.245587	0.0735489
Rab23	1097	1248	0.0364631	0.0464744	Negative Binomial	0.362055	0.0735911
Lgals3bp	1097	1248	0.0391978	0.0496795	Negative Binomial	0.368094	0.0736926
Npc1	1097	1248	0.132179	0.146635	Negative Binomial	0.189446	0.0737898
Prelid2	1097	1248	0.0747493	0.0496795	Negative Binomial	-0.300142	0.0738723
Ehbp1l1	1097	1248	0.222425	0.169071	Negative Binomial	-0.154305	0.0739772
Spred1	1097	1248	0.264357	0.271635	Negative Binomial	0.146366	0.0741544
mt-Nd5	1097	1248	0.567001	0.579327	Negative Binomial	0.0975535	0.074562
Rhot2	1097	1248	0.041021	0.025641	Poisson	-0.405952	0.0746695
Fhad1	1097	1248	0.0419325	0.0224359	Negative Binomial	-0.440248	0.0747073
Bcl7c	1097	1248	0.0337284	0.0464744	Negative Binomial	0.368603	0.074781
Timp2	1097	1248	0.201459	0.201923	Negative Binomial	0.173366	0.0748411
Prkab1	1097	1248	0.0209663	0.0296474	Negative Binomial	0.466069	0.0751017
Stau2	1097	1248	0.42753	0.362179	Negative Binomial	-0.101977	0.0754353
Scara5	1097	1248	0.166819	0.19391	Negative Binomial	0.211539	0.0755234
Tm9sf2	1097	1248	0.284412	0.249199	Negative Binomial	-0.13038	0.0755804
Tbc1d12	1097	1248	0.215132	0.184295	Negative Binomial	-0.160747	0.0758875
Ppp1r14a	1097	1248	0.00729262	0.0160256	Negative Binomial	0.719894	0.0758936
Dhx57	1097	1248	0.20784	0.168269	Negative Binomial	-0.165344	0.075895
Sgk1	1097	1248	0.122151	0.0873397	Negative Binomial	-0.253213	0.0762066
Mybpc3	1097	1248	0.454877	0.402244	Negative Binomial	-0.104351	0.0762276
Mdp1	1097	1248	0.0319052	0.0184295	Negative Binomial	-0.471425	0.0763928
App	1097	1248	0.505014	0.524038	Negative Binomial	0.116327	0.0765261
Polr3f	1097	1248	0.064722	0.0456731	Negative Binomial	-0.319689	0.0765639
Gm26609	1097	1248	0.0255242	0.0144231	Negative Binomial	-0.532478	0.0765977
Dzank1	1097	1248	0.0282589	0.0160256	Negative Binomial	-0.502084	0.0766706
Acsl1	1097	1248	0.445761	0.411058	Negative Binomial	-0.102744	0.0769168
Tnks1bp1	1097	1248	0.0638104	0.0777244	Negative Binomial	0.302313	0.0769597
Nbea	1097	1248	0.535096	0.536859	Negative Binomial	0.088798	0.0769829
F630040K05Rik	1097	1248	0.01732	0.0088141	Negative Binomial	-0.664533	0.0770384
Cdc42se2	1097	1248	0.194166	0.195513	Negative Binomial	0.173215	0.0773326
Rhbdd1	1097	1248	0.128532	0.148237	Negative Binomial	0.191867	0.077482
Mapkap1	1097	1248	0.395624	0.394231	Negative Binomial	0.100245	0.0775307
Airn	1097	1248	0.868733	0.865385	Negative Binomial	-0.0572797	0.0775323
Gpi1	1097	1248	0.231541	0.18109	Negative Binomial	-0.15083	0.0775618
Marcks	1097	1248	0.102097	0.113782	Negative Binomial	0.233432	0.0779801
Specc1	1097	1248	0.0692799	0.0897436	Negative Binomial	0.30418	0.0781254
Slc24a2	1097	1248	0.0902461	0.0905449	Negative Binomial	0.270645	0.0782506
Mdn1	1097	1248	0.186873	0.151442	Negative Binomial	-0.167858	0.0782856
Gm26787	1097	1248	0.00638104	0.0120192	Negative Binomial	0.784471	0.0783275
Strip1	1097	1248	0.0601641	0.0697115	Negative Binomial	0.27962	0.0785015
Zfp385b	1097	1248	0.209663	0.164263	Negative Binomial	-0.170601	0.0785927
Vti1a	1097	1248	0.57247	0.584936	Negative Binomial	0.0790956	0.0786302
Ubr3	1097	1248	0.557885	0.512019	Negative Binomial	-0.0755547	0.0786336
Btd	1097	1248	0.0218778	0.0304487	Negative Binomial	0.451728	0.0786653
Mical2	1097	1248	0.498633	0.487179	Negative Binomial	0.092509	0.0788305
Tasp1	1097	1248	0.16773	0.177885	Negative Binomial	0.173466	0.0790352
Axin2	1097	1248	0.0164084	0.0088141	Negative Binomial	-0.693378	0.0792401
Steap4	1097	1248	0.0373747	0.0440705	Negative Binomial	0.409297	0.0793853
Adcyap1r1	1097	1248	0.0191431	0.00961538	Negative Binomial	-0.679294	0.0795774
Zkscan5	1097	1248	0.0528715	0.0649038	Negative Binomial	0.302155	0.079852
Mfsd6	1097	1248	0.0911577	0.107372	Negative Binomial	0.247051	0.0798742
Hsd17b7	1097	1248	0.0109389	0.0184295	Negative Binomial	0.610075	0.0798768
Ncoa7	1097	1248	0.146764	0.166667	Negative Binomial	0.20937	0.0798956
Cda	1097	1248	0.00820419	0.0152244	Negative Binomial	0.689544	0.0799079
Vps13d	1097	1248	0.599818	0.534455	Negative Binomial	-0.0711289	0.0799396
Ly6a	1097	1248	0.117593	0.137821	Negative Binomial	0.224591	0.080499
Syne1	1097	1248	0.360073	0.356571	Negative Binomial	0.123077	0.0805267
Clcn5	1097	1248	0.116682	0.124199	Negative Binomial	0.242389	0.0805384
Tmem144	1097	1248	0.146764	0.109776	Negative Binomial	-0.197101	0.0806517
Phka2	1097	1248	0.159526	0.174679	Negative Binomial	0.173967	0.0806858
Gm11734	1097	1248	0.0692799	0.0504808	Negative Binomial	-0.294917	0.0808759
Eif2ak4	1097	1248	0.147675	0.157051	Negative Binomial	0.184675	0.0809427
Kat2b	1097	1248	0.419325	0.411859	Negative Binomial	0.106321	0.0814732
Btbd16	1097	1248	0.0282589	0.0136218	Negative Binomial	-0.554985	0.0814955
4732491K20Rik	1097	1248	0.0656335	0.0424679	Negative Binomial	-0.308114	0.0815786
Cndp2	1097	1248	0.0382862	0.0488782	Negative Binomial	0.358092	0.0817986
Itgb3	1097	1248	0.0282589	0.0360577	Negative Binomial	0.436565	0.0818769
Fbxo42	1097	1248	0.16773	0.176282	Negative Binomial	0.168083	0.0819692
1200007C13Rik	1097	1248	0.0136737	0.00560897	Negative Binomial	-0.79438	0.0821259
Leng8	1097	1248	0.215132	0.227564	Negative Binomial	0.143548	0.0824561
Gm16907	1097	1248	0.0492252	0.0600962	Negative Binomial	0.303079	0.0824771
Ctcf	1097	1248	0.164084	0.174679	Negative Binomial	0.173904	0.0824865
2310039L15Rik	1097	1248	0.107566	0.0761218	Negative Binomial	-0.236996	0.0825777
Fbxl20	1097	1248	0.411121	0.44391	Negative Binomial	0.0949104	0.0827444
Fam129a	1097	1248	0.205105	0.224359	Negative Binomial	0.179138	0.082833
Clec3b	1097	1248	0.0856882	0.103365	Negative Binomial	0.270411	0.0830465
Aak1	1097	1248	0.62443	0.571314	Negative Binomial	-0.071303	0.0832414
Rab22a	1097	1248	0.160438	0.177885	Negative Binomial	0.166096	0.0834125
Rngtt	1097	1248	0.237922	0.241186	Negative Binomial	0.140314	0.0836239
Pyroxd2	1097	1248	0.0255242	0.0144231	Negative Binomial	-0.518936	0.0836407
Arhgap28	1097	1248	0.0546946	0.0673077	Negative Binomial	0.329207	0.0837663
Nudt5	1097	1248	0.0802188	0.0841346	Negative Binomial	0.248329	0.0838092
Herc3	1097	1248	0.201459	0.159455	Negative Binomial	-0.161379	0.0839639
Fhod3	1097	1248	0.702826	0.692308	Negative Binomial	-0.0919772	0.0841074
Sned1	1097	1248	0.154057	0.168269	Negative Binomial	0.20233	0.0841182
Fbn1	1097	1248	0.377393	0.39984	Negative Binomial	0.138246	0.0841192
Optn	1097	1248	0.195989	0.166667	Negative Binomial	-0.161129	0.0842723
Ampd2	1097	1248	0.0118505	0.0192308	Negative Binomial	0.595097	0.0844097
Man2a2	1097	1248	0.141294	0.157853	Negative Binomial	0.180812	0.0844115
Slc39a1	1097	1248	0.0182315	0.0280449	Negative Binomial	0.477333	0.0844467
Ubxn4	1097	1248	0.289881	0.254006	Negative Binomial	-0.129166	0.0845065
Pola1	1097	1248	0.119417	0.128205	Negative Binomial	0.220766	0.0847672
Ly86	1097	1248	0.0565178	0.0689103	Negative Binomial	0.344318	0.085204
Mas1	1097	1248	0.0264357	0.0136218	Negative Binomial	-0.511996	0.0852926
Synpo2	1097	1248	0.575205	0.544071	Negative Binomial	-0.0926777	0.085375
Ablim1	1097	1248	0.892434	0.862981	Negative Binomial	-0.0573761	0.0855095
Dsp	1097	1248	0.319052	0.278045	Negative Binomial	-0.118287	0.0856061
Skil	1097	1248	0.151322	0.117788	Negative Binomial	-0.202514	0.0857906
2410002F23Rik	1097	1248	0.0227894	0.0320513	Negative Binomial	0.430827	0.0859408
AU020206	1097	1248	0.0993619	0.117788	Negative Binomial	0.241891	0.0860479
Zswim8	1097	1248	0.154968	0.120994	Negative Binomial	-0.185529	0.0863215
Pkig	1097	1248	0.314494	0.28766	Negative Binomial	-0.122084	0.0864763
Amd2	1097	1248	0.00638104	0.0120192	Negative Binomial	0.76547	0.0866411
Ptpn23	1097	1248	0.0373747	0.0224359	Negative Binomial	-0.41711	0.0866564
Map4	1097	1248	0.713765	0.660256	Negative Binomial	-0.0618441	0.0867062
Trappc2	1097	1248	0.0118505	0.0192308	Negative Binomial	0.577978	0.0868791
Actr3b	1097	1248	0.149499	0.115385	Negative Binomial	-0.18711	0.0872336
Klra2	1097	1248	0.00729262	0.0176282	Negative Binomial	0.7969	0.0872803
Echdc3	1097	1248	0.0601641	0.0416667	Negative Binomial	-0.31469	0.0873539
Irak3	1097	1248	0.144941	0.158654	Negative Binomial	0.20631	0.0873813
Vamp2	1097	1248	0.030082	0.0392628	Negative Binomial	0.380162	0.0874347
Ppp1r21	1097	1248	0.124886	0.147436	Negative Binomial	0.204434	0.0874975
Sh3d19	1097	1248	0.290793	0.319712	Negative Binomial	0.14772	0.0875779
Lbp	1097	1248	0.0455789	0.0633013	Negative Binomial	0.356361	0.0875935
Srrt	1097	1248	0.169553	0.176282	Negative Binomial	0.162373	0.0877227
Rfc1	1097	1248	0.179581	0.194712	Negative Binomial	0.158831	0.0881331
Lta4h	1097	1248	0.0793072	0.0865385	Negative Binomial	0.249087	0.0881907
Ngly1	1097	1248	0.191431	0.157051	Negative Binomial	-0.160358	0.0882996
B2m	1097	1248	0.249772	0.273237	Negative Binomial	0.145126	0.0884717
Plce1	1097	1248	0.381039	0.375801	Negative Binomial	0.131458	0.0886927
Gm29554	1097	1248	0.00820419	0.0104167	Negative Binomial	1.03439	0.0887063
Eef1g	1097	1248	0.123063	0.136218	Poisson	0.189044	0.0892988
Ms4a6d	1097	1248	0.0546946	0.0745192	Negative Binomial	0.307501	0.0895908
Gatsl2	1097	1248	0.13856	0.146635	Negative Binomial	0.179093	0.0897447
Ephb1	1097	1248	0.112124	0.108974	Negative Binomial	0.23799	0.0898547
Tecrl	1097	1248	0.517776	0.476763	Negative Binomial	-0.0934352	0.0899016
Plxdc2	1097	1248	0.360073	0.378205	Negative Binomial	0.138959	0.0899259
Blvra	1097	1248	0.0346399	0.0488782	Negative Binomial	0.359488	0.0901575
Zfp950	1097	1248	0.391067	0.33734	Negative Binomial	-0.100486	0.0902284
Egln3	1097	1248	0.0574294	0.0416667	Negative Binomial	-0.340651	0.0906031
Traf2	1097	1248	0.0692799	0.0488782	Negative Binomial	-0.283675	0.090892
Faim	1097	1248	0.0209663	0.03125	Negative Binomial	0.441067	0.0909057
Slc25a33	1097	1248	0.119417	0.0945513	Negative Binomial	-0.211408	0.0910808
Runx1	1097	1248	0.168642	0.1875	Negative Binomial	0.215612	0.0912633
Ccbe1	1097	1248	0.356427	0.360577	Negative Binomial	0.142723	0.0916103
Gck	1097	1248	0.184139	0.150641	Negative Binomial	-0.174244	0.0917133
Lmod2	1097	1248	0.42206	0.370994	Negative Binomial	-0.0988404	0.0917293
Trpm4	1097	1248	0.128532	0.100962	Negative Binomial	-0.203353	0.0918556
Hhat	1097	1248	0.22516	0.190705	Negative Binomial	-0.147548	0.0919151
Nostrin	1097	1248	0.0984503	0.111378	Negative Binomial	0.25076	0.0919295
Nup160	1097	1248	0.123063	0.122596	Negative Binomial	0.201175	0.0921091
Ppip5k2	1097	1248	0.536007	0.491186	Negative Binomial	-0.08703	0.0921166
BC026585	1097	1248	0.0337284	0.0200321	Negative Binomial	-0.432796	0.0921179
Fxr2	1097	1248	0.125798	0.134615	Negative Binomial	0.183919	0.0923001
Zfp53	1097	1248	0.108478	0.0849359	Negative Binomial	-0.221352	0.0923689
Phf3	1097	1248	0.351869	0.332532	Negative Binomial	0.104807	0.0923993
Bdh1	1097	1248	0.100273	0.0761218	Negative Binomial	-0.236856	0.0924081
Dab2	1097	1248	0.226983	0.294071	Negative Binomial	0.169759	0.0928922
Trim27	1097	1248	0.0319052	0.0424679	Negative Binomial	0.357881	0.0931403
Fmn2	1097	1248	0.00820419	0.0136218	Negative Binomial	0.734466	0.0932835
Rap1a	1097	1248	0.390155	0.388622	Negative Binomial	0.105596	0.0934752
Scn7a	1097	1248	0.274385	0.286058	Negative Binomial	0.153585	0.0939306
Akap10	1097	1248	0.338195	0.33734	Negative Binomial	0.109573	0.0942458
Ndufb5	1097	1248	0.112124	0.0873397	Negative Binomial	-0.214036	0.094427
Robo2	1097	1248	0.0364631	0.0432692	Negative Binomial	0.429155	0.0946429
Ly9	1097	1248	0.00638104	0.0104167	Negative Binomial	0.813477	0.0956899
Mgea5	1097	1248	0.307201	0.310096	Negative Binomial	0.116464	0.0957649
Trim55	1097	1248	0.421149	0.375801	Negative Binomial	-0.0938966	0.0959177
Slc35d1	1097	1248	0.113036	0.0849359	Negative Binomial	-0.224229	0.0959604
Cd47	1097	1248	0.240656	0.254808	Negative Binomial	0.14014	0.0959683
Cd9	1097	1248	0.128532	0.168269	Negative Binomial	0.210514	0.0964735
2310002L09Rik	1097	1248	0.131267	0.0985577	Negative Binomial	-0.1983	0.0965083
Ctgf	1097	1248	0.100273	0.109776	Negative Binomial	0.223247	0.0966866
Chchd3	1097	1248	0.646308	0.608173	Negative Binomial	-0.0643401	0.0971909
Ptpn13	1097	1248	0.0738377	0.0512821	Negative Binomial	-0.284192	0.0973494
Ehd4	1097	1248	0.510483	0.454327	Negative Binomial	-0.0850892	0.097468
Asb2	1097	1248	0.402917	0.332532	Negative Binomial	-0.104435	0.0977246
Slc47a1	1097	1248	0.111212	0.0753205	Negative Binomial	-0.220901	0.0978756
Vrk2	1097	1248	0.166819	0.181891	Negative Binomial	0.17261	0.0980241
Nrde2	1097	1248	0.0455789	0.056891	Negative Binomial	0.30278	0.0985503
Gm14391	1097	1248	0.00911577	0.0152244	Negative Binomial	0.634712	0.0986633
Emp1	1097	1248	0.163172	0.183494	Negative Binomial	0.183054	0.0991111
Lzts2	1097	1248	0.233364	0.185096	Negative Binomial	-0.141065	0.0992282
Ptgds	1097	1248	0.251595	0.198718	Negative Binomial	-0.158927	0.0992591
Naa16	1097	1248	0.217867	0.228365	Negative Binomial	0.134413	0.0993312
B430203G13Rik	1097	1248	0.0127621	0.0200321	Negative Binomial	0.544803	0.0994196
Sema4d	1097	1248	0.0802188	0.0616987	Negative Binomial	-0.261556	0.0995349
Rab20	1097	1248	0.12124	0.0913462	Negative Binomial	-0.202362	0.0995467
Gm826	1097	1248	0.0656335	0.0472756	Negative Binomial	-0.282266	0.0996199
Kcnq1	1097	1248	0.430264	0.390224	Negative Binomial	-0.0941532	0.0997008
Fgd5	1097	1248	0.20784	0.240385	Negative Binomial	0.181045	0.0998104
Pik3cd	1097	1248	0.064722	0.0913462	Negative Binomial	0.263924	0.100017
Vps37c	1097	1248	0.053783	0.0616987	Negative Binomial	0.285315	0.100069
H2afj	1097	1248	0.0282589	0.0360577	Negative Binomial	0.395543	0.100177
Traf7	1097	1248	0.0401094	0.0512821	Negative Binomial	0.314602	0.100266
2900026A02Rik	1097	1248	0.170465	0.190705	Negative Binomial	0.183485	0.100303
Anapc16	1097	1248	0.235187	0.236378	Poisson	0.12683	0.100404
Stat1	1097	1248	0.123063	0.130609	Negative Binomial	0.196346	0.100431
Phip	1097	1248	0.43938	0.443109	Negative Binomial	0.0939959	0.100611
3300002I08Rik	1097	1248	0.0656335	0.0833333	Negative Binomial	0.256617	0.100856
Gm26740	1097	1248	0.126709	0.152244	Negative Binomial	0.225633	0.100866
Ablim2	1097	1248	0.198724	0.202724	Negative Binomial	0.145468	0.101017
Tnni3k	1097	1248	0.50866	0.464744	Negative Binomial	-0.0916935	0.101023
Katnal1	1097	1248	0.0501367	0.0328526	Negative Binomial	-0.336508	0.101035
Chek2	1097	1248	0.0145852	0.0224359	Negative Binomial	0.515925	0.101157
Cebpg	1097	1248	0.118505	0.127404	Negative Binomial	0.195912	0.101232
Kctd2	1097	1248	0.0355515	0.0456731	Negative Binomial	0.331742	0.101593
Garem	1097	1248	0.421149	0.380609	Negative Binomial	-0.0953704	0.101738
Stk4	1097	1248	0.131267	0.142628	Negative Binomial	0.184702	0.101748
B930036N10Rik	1097	1248	0.0446673	0.0264423	Negative Binomial	-0.369718	0.10188
Snx18	1097	1248	0.126709	0.147436	Negative Binomial	0.184356	0.101939
Tra2b	1097	1248	0.313582	0.266026	Negative Binomial	-0.113457	0.10229
2610035D17Rik	1097	1248	0.0692799	0.0769231	Negative Binomial	0.287843	0.102335
Tnfrsf21	1097	1248	0.113947	0.113782	Negative Binomial	0.220857	0.102383
Agpat3	1097	1248	0.278031	0.233173	Negative Binomial	-0.123259	0.102443
Arap2	1097	1248	0.25433	0.192308	Negative Binomial	-0.14753	0.102591
Palld	1097	1248	0.618961	0.571314	Negative Binomial	-0.0871544	0.102873
Pithd1	1097	1248	0.0246126	0.0304487	Negative Binomial	0.425767	0.102952
Ssr3	1097	1248	0.0701914	0.0825321	Negative Binomial	0.245499	0.103164
Aasdh	1097	1248	0.100273	0.0769231	Negative Binomial	-0.21997	0.103367
Ccdc53	1097	1248	0.0793072	0.0945513	Negative Binomial	0.23112	0.103404
Serpine2	1097	1248	0.0747493	0.0793269	Negative Binomial	0.277208	0.103469
Smurf1	1097	1248	0.286235	0.242788	Negative Binomial	-0.127675	0.103667
Mrps22	1097	1248	0.0164084	0.0240385	Negative Binomial	0.477816	0.103923
Rassf4	1097	1248	0.0802188	0.0977564	Negative Binomial	0.254704	0.104023
Snta1	1097	1248	0.423883	0.375	Negative Binomial	-0.093488	0.10416
Sphkap	1097	1248	0.0209663	0.0328526	Negative Binomial	0.472133	0.104566
Max	1097	1248	0.195077	0.149038	Negative Binomial	-0.154516	0.104598
Prox1	1097	1248	0.142206	0.136218	Negative Binomial	0.188907	0.104612
Haus4	1097	1248	0.0364631	0.0240385	Negative Binomial	-0.38848	0.105278
Dync2h1	1097	1248	0.144029	0.158654	Negative Binomial	0.170326	0.106629
Rsrc1	1097	1248	0.366454	0.373397	Negative Binomial	0.101354	0.106806
Tssc4	1097	1248	0.0127621	0.0192308	Negative Binomial	0.538194	0.106807
Cables1	1097	1248	0.113036	0.132212	Negative Binomial	0.203596	0.106922
Rab3ip	1097	1248	0.197812	0.158654	Negative Binomial	-0.147986	0.106956
Kcnt2	1097	1248	0.527803	0.569712	Negative Binomial	0.109158	0.10712
B4galt3	1097	1248	0.0154968	0.0240385	Negative Binomial	0.475781	0.107154
Hexb	1097	1248	0.134913	0.141026	Negative Binomial	0.182502	0.107181
Ptprd	1097	1248	0.356427	0.307692	Negative Binomial	-0.110924	0.107507
Zyg11b	1097	1248	0.257976	0.277244	Negative Binomial	0.117851	0.107538
Ism1	1097	1248	0.0218778	0.0320513	Negative Binomial	0.483109	0.107561
Traf6	1097	1248	0.0902461	0.0657051	Negative Binomial	-0.238636	0.107807
Cbfb	1097	1248	0.160438	0.173878	Negative Binomial	0.168773	0.107816
Rasal2	1097	1248	0.799453	0.772436	Negative Binomial	-0.066568	0.107845
Fbxl17	1097	1248	0.752051	0.733974	Negative Binomial	0.0587887	0.107896
BC018473	1097	1248	0.0127621	0.00560897	Negative Binomial	-0.723769	0.108057
Cnnm2	1097	1248	0.159526	0.137019	Negative Binomial	-0.172886	0.108138
Bmper	1097	1248	0.272562	0.28766	Negative Binomial	0.153977	0.108195
Cux2	1097	1248	0.157703	0.116186	Negative Binomial	-0.179861	0.1082
Fer	1097	1248	0.293528	0.322917	Negative Binomial	0.119311	0.108408
Dicer1	1097	1248	0.247949	0.258013	Negative Binomial	0.124293	0.10841
Cd300lb	1097	1248	0.0136737	0.0208333	Negative Binomial	0.572341	0.108518
Srp9	1097	1248	0.0255242	0.0376603	Negative Binomial	0.37867	0.108773
Apobec2	1097	1248	0.0993619	0.0705128	Negative Binomial	-0.225154	0.108935
Rad54l2	1097	1248	0.164084	0.176282	Poisson	0.151033	0.109099
Edil3	1097	1248	0.041021	0.0504808	Negative Binomial	0.400671	0.109258
St8sia6	1097	1248	0.0446673	0.0488782	Negative Binomial	0.368373	0.109361
Ogt	1097	1248	0.47949	0.471154	Negative Binomial	0.0798007	0.1094
Ebpl	1097	1248	0.0291705	0.0184295	Negative Binomial	-0.461145	0.10961
Amt	1097	1248	0.0118505	0.00400641	Negative Binomial	-0.782199	0.109719
Haus6	1097	1248	0.0309936	0.0416667	Negative Binomial	0.346248	0.109866
Fitm2	1097	1248	0.0829535	0.0897436	Negative Binomial	0.21619	0.110252
Lacc1	1097	1248	0.0528715	0.0584936	Negative Binomial	0.301427	0.110359
Kcnd2	1097	1248	0.665451	0.625	Negative Binomial	-0.0908949	0.110446
Polr3k	1097	1248	0.0154968	0.0224359	Negative Binomial	0.485933	0.110539
Slmo2	1097	1248	0.0309936	0.0200321	Negative Binomial	-0.415849	0.110573
Cbfa2t2	1097	1248	0.298086	0.258814	Negative Binomial	-0.113436	0.110741
Ackr4	1097	1248	0.0829535	0.0584936	Negative Binomial	-0.246274	0.110793
Dcp1b	1097	1248	0.252507	0.219551	Negative Binomial	-0.124977	0.110971
Rnf10	1097	1248	0.235187	0.201122	Negative Binomial	-0.135306	0.111091
Ticam1	1097	1248	0.0319052	0.0408654	Negative Binomial	0.34217	0.111285
Cd44	1097	1248	0.112124	0.120994	Negative Binomial	0.20413	0.111709
Hip1	1097	1248	0.561531	0.570513	Negative Binomial	0.0911396	0.111985
Rbfox1	1097	1248	0.453054	0.409455	Negative Binomial	-0.0963079	0.112099
Tmem241	1097	1248	0.152233	0.165064	Negative Binomial	0.165224	0.112157
Sox5	1097	1248	0.507748	0.561699	Negative Binomial	0.111042	0.112318
Plek	1097	1248	0.0720146	0.0849359	Negative Binomial	0.258789	0.112381
Ofd1	1097	1248	0.0656335	0.0769231	Negative Binomial	0.245554	0.112522
Slc2a12	1097	1248	0.0364631	0.0248397	Negative Binomial	-0.374927	0.112689
B230312C02Rik	1097	1248	0.0145852	0.00721154	Negative Binomial	-0.654761	0.112882
Ptbp2	1097	1248	0.298086	0.295673	Negative Binomial	0.110475	0.112892
Atp6v0a1	1097	1248	0.2835	0.304487	Negative Binomial	0.116465	0.112998
Cep162	1097	1248	0.0975387	0.108173	Negative Binomial	0.214426	0.113119
Ank1	1097	1248	0.19052	0.146635	Negative Binomial	-0.15153	0.113203
Eed	1097	1248	0.130356	0.140224	Negative Binomial	0.173166	0.113244
Polr2b	1097	1248	0.0738377	0.0817308	Poisson	0.231306	0.113259
S100a10	1097	1248	0.088423	0.0985577	Negative Binomial	0.226229	0.113264
Pqlc3	1097	1248	0.0218778	0.0288462	Negative Binomial	0.422581	0.113311
Tifa	1097	1248	0.030082	0.0392628	Negative Binomial	0.362721	0.113406
Tspan14	1097	1248	0.127621	0.144231	Negative Binomial	0.193169	0.113434
Tap2	1097	1248	0.0738377	0.0528846	Negative Binomial	-0.272154	0.113456
Tsc22d2	1097	1248	0.274385	0.284455	Negative Binomial	0.121623	0.11369
Nr2f2	1097	1248	0.0975387	0.11859	Negative Binomial	0.244509	0.113766
Slu7	1097	1248	0.0565178	0.0705128	Negative Binomial	0.260149	0.113792
Mzf1	1097	1248	0.0109389	0.00480769	Negative Binomial	-0.789166	0.113835
Mtif2	1097	1248	0.21969	0.172276	Negative Binomial	-0.138108	0.11387
Tpm1	1097	1248	0.646308	0.636218	Negative Binomial	-0.0674018	0.113907
4833418N02Rik	1097	1248	0.0118505	0.0200321	Negative Binomial	0.533486	0.114459
Fam195a	1097	1248	0.0747493	0.0528846	Negative Binomial	-0.254973	0.114531
Pdk4	1097	1248	0.281677	0.228365	Negative Binomial	-0.128838	0.114595
Mbnl1	1097	1248	0.738377	0.721955	Negative Binomial	0.0561306	0.114666
Atf6	1097	1248	0.473108	0.423878	Negative Binomial	-0.0828141	0.114716
Grb10	1097	1248	0.458523	0.410256	Negative Binomial	-0.0948174	0.114823
Asb18	1097	1248	0.277119	0.236378	Negative Binomial	-0.120662	0.114849
Naa35	1097	1248	0.199635	0.157853	Negative Binomial	-0.149664	0.115233
Sdhd	1097	1248	0.047402	0.056891	Negative Binomial	0.282332	0.115292
Lrp8	1097	1248	0.0145852	0.00801282	Negative Binomial	-0.652049	0.115487
Apmap	1097	1248	0.0574294	0.0464744	Negative Binomial	-0.296478	0.116122
Nup155	1097	1248	0.0847767	0.0649038	Negative Binomial	-0.242785	0.116844
Lin54	1097	1248	0.064722	0.0713141	Negative Binomial	0.254201	0.116918
Sap18	1097	1248	0.0373747	0.0224359	Negative Binomial	-0.377883	0.116969
Limd1	1097	1248	0.313582	0.30609	Negative Binomial	0.11231	0.117228
Accs	1097	1248	0.030082	0.0392628	Negative Binomial	0.34628	0.117427
Hspg2	1097	1248	0.429353	0.430288	Negative Binomial	0.104714	0.117689
Dera	1097	1248	0.047402	0.0552885	Negative Binomial	0.30147	0.117831
Akap6	1097	1248	0.639927	0.596955	Negative Binomial	-0.0722272	0.118376
Gnb1l	1097	1248	0.0446673	0.0544872	Negative Binomial	0.297709	0.118377
Podxl	1097	1248	0.197812	0.213141	Negative Binomial	0.182327	0.118776
Tnik	1097	1248	0.611668	0.589744	Negative Binomial	-0.0707917	0.119044
Spaca6	1097	1248	0.12124	0.138622	Negative Binomial	0.195123	0.119139
Zfp790	1097	1248	0.0720146	0.0520833	Negative Binomial	-0.260041	0.119262
Eif4g3	1097	1248	0.485871	0.465545	Negative Binomial	0.0881353	0.119282
Slc35e4	1097	1248	0.00729262	0.0128205	Negative Binomial	0.656972	0.119314
Sult1a1	1097	1248	0.106655	0.115385	Negative Binomial	0.197709	0.119364
Tsc22d1	1097	1248	0.212397	0.220353	Negative Binomial	0.145696	0.119422
Wfs1	1097	1248	0.0401094	0.0264423	Negative Binomial	-0.352312	0.119666
Prmt1	1097	1248	0.0319052	0.0192308	Negative Binomial	-0.409167	0.119687
Arhgap4	1097	1248	0.0145852	0.0200321	Negative Binomial	0.52305	0.119783
Adra1a	1097	1248	0.303555	0.250801	Negative Binomial	-0.127285	0.119941
Myo9b	1097	1248	0.373747	0.324519	Negative Binomial	-0.0972667	0.119959
Xdh	1097	1248	0.493163	0.516827	Negative Binomial	0.107617	0.119964
Hinfp	1097	1248	0.0328168	0.0192308	Negative Binomial	-0.402572	0.120068
Nup133	1097	1248	0.0510483	0.0608974	Negative Binomial	0.276403	0.12015
Adamts1	1097	1248	0.0683683	0.0745192	Negative Binomial	0.26338	0.120242
Hdac3	1097	1248	0.0391978	0.0480769	Poisson	0.308266	0.120286
Rbm25	1097	1248	0.610757	0.616987	Negative Binomial	0.0620594	0.120442
Atp5f1	1097	1248	0.287147	0.249199	Negative Binomial	-0.110993	0.120517
Suv420h1	1097	1248	0.304467	0.3125	Negative Binomial	0.107414	0.121022
Opa3	1097	1248	0.143118	0.116987	Negative Binomial	-0.177311	0.121073
Dennd1c	1097	1248	0.0246126	0.0176282	Negative Binomial	-0.473725	0.121443
Wrn	1097	1248	0.151322	0.172276	Negative Binomial	0.162086	0.12152
Plscr2	1097	1248	0.340018	0.298077	Negative Binomial	-0.103545	0.121601
Ybx1	1097	1248	0.174111	0.19391	Negative Binomial	0.143957	0.121946
Rsl1d1	1097	1248	0.0674567	0.0793269	Negative Binomial	0.237964	0.121951
Unc45b	1097	1248	0.18505	0.152244	Negative Binomial	-0.148452	0.121992
Txndc11	1097	1248	0.258888	0.213141	Negative Binomial	-0.124635	0.122044
Naa15	1097	1248	0.282589	0.28125	Negative Binomial	0.109062	0.122269
Rnf213	1097	1248	0.234275	0.254808	Negative Binomial	0.14486	0.122405
Ino80dos	1097	1248	0.134002	0.0969551	Negative Binomial	-0.182402	0.12316
Sigirr	1097	1248	0.00546946	0.0104167	Negative Binomial	0.740217	0.123177
Abcc10	1097	1248	0.0382862	0.0248397	Negative Binomial	-0.361016	0.123313
Kcnn2	1097	1248	0.356427	0.328526	Negative Binomial	-0.103207	0.123364
Ctla2a	1097	1248	0.0464904	0.0528846	Negative Binomial	0.318362	0.123427
Ggnbp2	1097	1248	0.409298	0.380609	Negative Binomial	-0.0864607	0.123465
Arsk	1097	1248	0.0565178	0.0665064	Negative Binomial	0.263675	0.123637
Fbxw7	1097	1248	0.384686	0.349359	Negative Binomial	-0.0930285	0.123698
Fcgrt	1097	1248	0.0802188	0.0929487	Negative Binomial	0.228068	0.12423
Habp4	1097	1248	0.0519599	0.0344551	Negative Binomial	-0.307527	0.124641
Dsg2	1097	1248	0.20784	0.168269	Negative Binomial	-0.141313	0.124727
Megf11	1097	1248	0.0100273	0.0160256	Negative Binomial	0.565541	0.124817
Slc25a12	1097	1248	0.42206	0.358173	Negative Binomial	-0.0855287	0.124827
Kcnj6	1097	1248	0.0118505	0.00480769	Negative Binomial	-0.739071	0.125308
Wdr89	1097	1248	0.0656335	0.0753205	Negative Binomial	0.244725	0.125551
Epb41	1097	1248	0.631723	0.588942	Negative Binomial	-0.0728109	0.125782
Eif2s3x	1097	1248	0.0610757	0.0665064	Negative Binomial	0.251625	0.125799
Ier2	1097	1248	0.0282589	0.0168269	Negative Binomial	-0.429478	0.125861
Nxpe5	1097	1248	0.0145852	0.00721154	Negative Binomial	-0.652714	0.126035
Lsm14a	1097	1248	0.230629	0.197115	Negative Binomial	-0.135847	0.126916
1700018B08Rik	1097	1248	0.00638104	0.0112179	Negative Binomial	0.68997	0.127024
Pstpip1	1097	1248	0.023701	0.0320513	Negative Binomial	0.381528	0.127238
Prelp	1097	1248	0.0565178	0.0641026	Negative Binomial	0.278457	0.127499
AB124611	1097	1248	0.0145852	0.0224359	Negative Binomial	0.472953	0.127555
Myl2	1097	1248	0.623519	0.59375	Negative Binomial	-0.0672765	0.127601
Prkaa2	1097	1248	0.299909	0.25	Negative Binomial	-0.109441	0.128002
Bdnf	1097	1248	0.0328168	0.0208333	Negative Binomial	-0.402275	0.128011
Pacsin2	1097	1248	0.431176	0.383814	Negative Binomial	-0.0862695	0.128083
Zhx3	1097	1248	0.398359	0.403846	Negative Binomial	0.0982584	0.128324
Bet1	1097	1248	0.0665451	0.0464744	Negative Binomial	-0.267595	0.128616
Des	1097	1248	0.344576	0.303686	Negative Binomial	-0.101422	0.128707
Serhl	1097	1248	0.0811304	0.0584936	Negative Binomial	-0.237553	0.128797
Cryab	1097	1248	0.226983	0.197917	Negative Binomial	-0.129937	0.128971
Adamts5	1097	1248	0.217867	0.227564	Negative Binomial	0.165501	0.129144
Cox7a2l	1097	1248	0.113036	0.0817308	Negative Binomial	-0.196929	0.129293
Gm13091	1097	1248	0.00729262	0.0128205	Negative Binomial	0.640469	0.129591
Cdk16	1097	1248	0.131267	0.099359	Negative Binomial	-0.179288	0.129679
Bid	1097	1248	0.00911577	0.0144231	Negative Binomial	0.594458	0.129682
1500015A07Rik	1097	1248	0.0346399	0.0416667	Negative Binomial	0.318826	0.129821
Dpm2	1097	1248	0.0309936	0.0384615	Negative Binomial	0.336298	0.129954
Ech1	1097	1248	0.131267	0.100962	Poisson	-0.179207	0.130271
Pxmp2	1097	1248	0.109389	0.0801282	Negative Binomial	-0.202331	0.130328
Trim14	1097	1248	0.0619872	0.0769231	Negative Binomial	0.256608	0.130625
Map3k6	1097	1248	0.0811304	0.0969551	Negative Binomial	0.226164	0.130838
Hsd17b11	1097	1248	0.094804	0.106571	Negative Binomial	0.199371	0.131079
4931406C07Rik	1097	1248	0.0574294	0.0616987	Negative Binomial	0.257408	0.131642
Dhps	1097	1248	0.041021	0.0496795	Poisson	0.294008	0.131686
Nckap5l	1097	1248	0.047402	0.0320513	Negative Binomial	-0.337709	0.131696
Dph5	1097	1248	0.0455789	0.0512821	Negative Binomial	0.285919	0.131812
Sfxn3	1097	1248	0.030082	0.0184295	Negative Binomial	-0.40838	0.13186
H2-Eb1	1097	1248	0.0501367	0.0608974	Negative Binomial	0.298077	0.131882
Gm13248	1097	1248	0.0246126	0.0152244	Negative Binomial	-0.46793	0.131921
Bend6	1097	1248	0.0191431	0.0248397	Negative Binomial	0.445976	0.132461
Agap1	1097	1248	0.575205	0.5625	Negative Binomial	0.0748417	0.132615
Gfra1	1097	1248	0.0619872	0.0841346	Negative Binomial	0.278514	0.13265
Pknox2	1097	1248	0.253418	0.249199	Negative Binomial	0.136518	0.132775
Serpinb6a	1097	1248	0.195077	0.195513	Negative Binomial	0.139498	0.132909
Casp12	1097	1248	0.0856882	0.104167	Negative Binomial	0.21192	0.132951
Pam16	1097	1248	0.0154968	0.0216346	Negative Binomial	0.458782	0.132992
Fancb	1097	1248	0.00729262	0.0128205	Negative Binomial	0.635659	0.133104
Fcrla	1097	1248	0.0164084	0.0264423	Negative Binomial	0.442056	0.13322
Cbfa2t3	1097	1248	0.137648	0.152244	Negative Binomial	0.182252	0.13337
Park2	1097	1248	0.685506	0.689103	Negative Binomial	-0.0575252	0.133575
Gcnt1	1097	1248	0.0865998	0.0969551	Negative Binomial	0.225712	0.133623
Slc41a2	1097	1248	0.106655	0.11859	Negative Binomial	0.206829	0.133634
Rtn4ip1	1097	1248	0.0738377	0.0512821	Negative Binomial	-0.250882	0.133945
9030624J02Rik	1097	1248	0.195077	0.210737	Negative Binomial	0.134569	0.133973
Gpr146	1097	1248	0.103008	0.0809295	Poisson	-0.199542	0.134004
Ccl9	1097	1248	0.0346399	0.0400641	Negative Binomial	0.347653	0.1342
Dhodh	1097	1248	0.0164084	0.0232372	Negative Binomial	0.44425	0.1342
Pdxdc1	1097	1248	0.228806	0.223558	Negative Binomial	0.123312	0.134355
Ccnl1	1097	1248	0.33546	0.341346	Negative Binomial	0.0995906	0.134381
Kif5b	1097	1248	0.436645	0.390224	Negative Binomial	-0.0828259	0.134664
Uckl1os	1097	1248	0.00820419	0.0128205	Negative Binomial	0.628543	0.134867
Gm29237	1097	1248	0.23701	0.193109	Negative Binomial	-0.122207	0.134986
Cct3	1097	1248	0.0966272	0.0745192	Negative Binomial	-0.214107	0.135135
Syn2	1097	1248	0.0218778	0.0280449	Negative Binomial	0.438249	0.135205
Sh3bgrl3	1097	1248	0.0200547	0.0280449	Negative Binomial	0.402565	0.135226
Kit	1097	1248	0.0145852	0.0232372	Negative Binomial	0.511837	0.135778
Pdpk1	1097	1248	0.28897	0.275641	Negative Binomial	0.10718	0.136006
Dopey1	1097	1248	0.258888	0.263622	Negative Binomial	0.111058	0.136054
Tango2	1097	1248	0.431176	0.380609	Negative Binomial	-0.0836703	0.136083
Arhgap18	1097	1248	0.206928	0.221955	Negative Binomial	0.152705	0.136361
Hspb1	1097	1248	0.0829535	0.0641026	Negative Binomial	-0.231643	0.136789
Thg1l	1097	1248	0.00546946	0.0104167	Negative Binomial	0.712107	0.137364
Ltc4s	1097	1248	0.0109389	0.0176282	Negative Binomial	0.524281	0.137408
Aifm1	1097	1248	0.153145	0.117788	Negative Binomial	-0.161189	0.137476
E230001N04Rik	1097	1248	0.0601641	0.0625	Negative Binomial	0.244878	0.137924
Epb41l2	1097	1248	0.350957	0.380609	Negative Binomial	0.1109	0.137957
Tra2a	1097	1248	0.499544	0.485577	Negative Binomial	0.070414	0.138015
Rbp7	1097	1248	0.053783	0.0633013	Negative Binomial	0.278882	0.138232
Fyco1	1097	1248	0.349134	0.298878	Negative Binomial	-0.0938734	0.13847
Uchl3	1097	1248	0.0665451	0.0753205	Negative Binomial	0.229994	0.138528
Ogn	1097	1248	0.166819	0.185096	Negative Binomial	0.147601	0.138545
Hdac10	1097	1248	0.0227894	0.0136218	Negative Binomial	-0.462947	0.138791
Stau1	1097	1248	0.148587	0.161859	Negative Binomial	0.151691	0.13883
Large	1097	1248	0.770283	0.75641	Negative Binomial	-0.0546013	0.138897
Cat	1097	1248	0.205105	0.165064	Negative Binomial	-0.139112	0.13901
Larp1	1097	1248	0.277119	0.289263	Negative Binomial	0.104483	0.139213
Lhfpl2	1097	1248	0.0483136	0.0665064	Negative Binomial	0.302924	0.139284
Dnajc30	1097	1248	0.0109389	0.0168269	Negative Binomial	0.52597	0.139287
Hba-a2	1097	1248	0.131267	0.101763	Negative Binomial	-0.185612	0.139475
2010111I01Rik	1097	1248	0.768459	0.741186	Negative Binomial	-0.0477543	0.139585
Tmem63b	1097	1248	0.137648	0.11859	Negative Binomial	-0.16457	0.13962
Ddit4	1097	1248	0.10392	0.0801282	Negative Binomial	-0.19734	0.139652
2610305D13Rik	1097	1248	0.0100273	0.0160256	Negative Binomial	0.544801	0.139732
Dcun1d4	1097	1248	0.0701914	0.0520833	Negative Binomial	-0.243231	0.139785
Tjap1	1097	1248	0.175934	0.141026	Negative Binomial	-0.143177	0.139883
Vit	1097	1248	0.0574294	0.0608974	Negative Binomial	0.292059	0.139905
Zfp46	1097	1248	0.104831	0.0833333	Negative Binomial	-0.195194	0.140043
Cdh13	1097	1248	0.825889	0.80609	Negative Binomial	-0.0585262	0.140163
Slc38a1	1097	1248	0.0373747	0.0424679	Negative Binomial	0.320254	0.140748
Agfg1	1097	1248	0.221513	0.236378	Negative Binomial	0.124028	0.140924
Derl2	1097	1248	0.0574294	0.0697115	Negative Binomial	0.236684	0.141207
Osbpl9	1097	1248	0.670921	0.634615	Negative Binomial	0.0653237	0.141225
Ube2q2	1097	1248	0.176846	0.176282	Negative Binomial	0.140384	0.14131
Gm19265	1097	1248	0.00638104	0.0120192	Negative Binomial	0.686731	0.141893
Tmod3	1097	1248	0.273473	0.276442	Negative Binomial	0.121176	0.141985
Snhg11	1097	1248	0.0154968	0.00801282	Negative Binomial	-0.608786	0.142009
Pcgf5	1097	1248	0.265269	0.226763	Negative Binomial	-0.11566	0.142199
Rps6ka5	1097	1248	0.238833	0.241186	Negative Binomial	0.12029	0.142299
Plpp3	1097	1248	0.413856	0.391026	Negative Binomial	0.105953	0.142305
Clstn1	1097	1248	0.113036	0.129808	Negative Binomial	0.173448	0.142506
Herc4	1097	1248	0.384686	0.372596	Negative Binomial	0.0919443	0.142576
Creb3l2	1097	1248	0.302644	0.317308	Negative Binomial	0.115495	0.142696
Tmem106a	1097	1248	0.0437557	0.0552885	Negative Binomial	0.301067	0.142735
Slc12a4	1097	1248	0.113947	0.0889423	Poisson	-0.183387	0.142964
Fam20c	1097	1248	0.0437557	0.056891	Negative Binomial	0.287846	0.143012
Qpct	1097	1248	0.0154968	0.00801282	Negative Binomial	-0.576844	0.143029
Tbc1d8b	1097	1248	0.0501367	0.0600962	Negative Binomial	0.267014	0.143272
Rpl28	1097	1248	0.0319052	0.0416667	Negative Binomial	0.31607	0.143273
Haus5	1097	1248	0.0118505	0.0192308	Negative Binomial	0.500984	0.143638
Efemp1	1097	1248	0.0519599	0.0608974	Negative Binomial	0.298037	0.143799
Dyrk1b	1097	1248	0.0309936	0.0192308	Negative Binomial	-0.38787	0.143825
Clip3	1097	1248	0.0309936	0.0216346	Negative Binomial	-0.39132	0.14406
Gnb1	1097	1248	0.345488	0.364583	Negative Binomial	0.10152	0.14451
Mplkip	1097	1248	0.0337284	0.0408654	Negative Binomial	0.312176	0.144535
Csnk1g1	1097	1248	0.298997	0.317308	Negative Binomial	0.104585	0.144636
Gm26632	1097	1248	0.222425	0.172276	Negative Binomial	-0.129501	0.144711
Plcxd3	1097	1248	0.047402	0.0737179	Negative Binomial	0.296608	0.145871
Rwdd3	1097	1248	0.0464904	0.0336538	Negative Binomial	-0.303577	0.146233
Sacs	1097	1248	0.22516	0.200321	Negative Binomial	-0.121	0.146678
Pomp	1097	1248	0.0455789	0.03125	Negative Binomial	-0.308435	0.146887
Aff2	1097	1248	0.141294	0.112981	Negative Binomial	-0.170963	0.147071
Uaca	1097	1248	0.15588	0.154647	Negative Binomial	0.152067	0.147134
Pds5a	1097	1248	0.346399	0.347756	Negative Binomial	0.0941164	0.147242
Exoc5	1097	1248	0.224248	0.175481	Negative Binomial	-0.131678	0.147318
Nfic	1097	1248	0.126709	0.140224	Negative Binomial	0.167067	0.147495
Col14a1	1097	1248	0.0610757	0.0721154	Negative Binomial	0.257128	0.14769
Pdia3	1097	1248	0.189608	0.19391	Negative Binomial	0.133547	0.147797
Fam49a	1097	1248	0.209663	0.233974	Negative Binomial	0.146323	0.147836
Rtp4	1097	1248	0.023701	0.0280449	Negative Binomial	0.412816	0.147866
Gm10073	1097	1248	0.064722	0.0753205	Negative Binomial	0.230554	0.147982
Sertad2	1097	1248	0.141294	0.120192	Negative Binomial	-0.178611	0.148117
Fgd4	1097	1248	0.329991	0.329327	Negative Binomial	0.0941519	0.148365
Tmem5	1097	1248	0.0920693	0.0665064	Negative Binomial	-0.209793	0.148934
Slc10a6	1097	1248	0.0984503	0.107372	Negative Binomial	0.205566	0.149816
Il1rap	1097	1248	0.0829535	0.10016	Negative Binomial	0.223564	0.149956
Plin5	1097	1248	0.104831	0.0769231	Negative Binomial	-0.19465	0.150254
Zfyve16	1097	1248	0.187785	0.157051	Negative Binomial	-0.134032	0.150462
Gpbp1	1097	1248	0.236098	0.242788	Negative Binomial	0.113518	0.150517
Ube2g1	1097	1248	0.46217	0.425481	Negative Binomial	-0.0754306	0.150613
Slc38a6	1097	1248	0.135825	0.141026	Negative Binomial	0.167441	0.150871
Ndufv2	1097	1248	0.172288	0.182692	Negative Binomial	0.132527	0.150996
Mylk4	1097	1248	0.239745	0.232372	Negative Binomial	0.134016	0.151012
Mnt	1097	1248	0.041021	0.0496795	Negative Binomial	0.27762	0.151324
Rasgef1b	1097	1248	0.13309	0.10016	Negative Binomial	-0.184033	0.151518
Cmss1	1097	1248	0.765725	0.760417	Negative Binomial	-0.0461003	0.151657
Ap3b1	1097	1248	0.371012	0.350962	Negative Binomial	0.0912786	0.151675
Mamld1	1097	1248	0.160438	0.183494	Negative Binomial	0.150558	0.151949
Mknk2	1097	1248	0.0638104	0.0472756	Poisson	-0.250534	0.15199
Car8	1097	1248	0.130356	0.125	Negative Binomial	-0.20574	0.152004
1700113H08Rik	1097	1248	0.0337284	0.0216346	Negative Binomial	-0.369355	0.1521
Tns2	1097	1248	0.15588	0.165064	Poisson	0.14134	0.152181
Kif16b	1097	1248	0.373747	0.354167	Negative Binomial	0.0838924	0.152452
Nrep	1097	1248	0.041021	0.0512821	Negative Binomial	0.300678	0.152477
Exosc10	1097	1248	0.139471	0.145833	Negative Binomial	0.152307	0.152627
P2rx4	1097	1248	0.184139	0.178686	Negative Binomial	0.137834	0.152639
Akap13	1097	1248	0.806746	0.799679	Negative Binomial	0.0531864	0.152668
Cyth3	1097	1248	0.458523	0.478365	Negative Binomial	0.0930196	0.152953
Fhl1	1097	1248	0.185962	0.158654	Negative Binomial	-0.141618	0.153042
Rhob	1097	1248	0.053783	0.0608974	Negative Binomial	0.25512	0.153301
Atmin	1097	1248	0.0191431	0.0288462	Negative Binomial	0.395927	0.153303
Ppih	1097	1248	0.0337284	0.0200321	Negative Binomial	-0.367895	0.153306
Nt5dc1	1097	1248	0.250684	0.233173	Negative Binomial	0.113349	0.153332
Pmepa1	1097	1248	0.186873	0.205929	Negative Binomial	0.141525	0.153746
Thumpd1	1097	1248	0.0182315	0.0248397	Negative Binomial	0.404833	0.153747
Nampt	1097	1248	0.201459	0.213141	Negative Binomial	0.125123	0.15376
Wdhd1	1097	1248	0.0164084	0.0240385	Negative Binomial	0.428481	0.153869
Afg3l2	1097	1248	0.270738	0.216346	Negative Binomial	-0.10881	0.154085
Zfp386	1097	1248	0.144029	0.113782	Poisson	-0.156332	0.154282
Lrrc25	1097	1248	0.0100273	0.0144231	Negative Binomial	0.59363	0.154299
Spata5	1097	1248	0.224248	0.240385	Negative Binomial	0.116163	0.154337
Cntln	1097	1248	0.154968	0.165865	Negative Binomial	0.163308	0.154602
Zfp697	1097	1248	0.195077	0.159455	Negative Binomial	-0.144559	0.155008
Kctd1	1097	1248	0.107566	0.0841346	Negative Binomial	-0.188067	0.155206
Elk3	1097	1248	0.295351	0.311699	Negative Binomial	0.130066	0.155324
Gm16867	1097	1248	0.0656335	0.0769231	Negative Binomial	0.221559	0.155745
Stard7	1097	1248	0.241568	0.199519	Negative Binomial	-0.113443	0.155924
Ikbip	1097	1248	0.0638104	0.0713141	Negative Binomial	0.239826	0.156118
Plxnd1	1097	1248	0.130356	0.145833	Negative Binomial	0.171821	0.156155
Emid1	1097	1248	0.0309936	0.0384615	Negative Binomial	0.399815	0.156207
Gm12536	1097	1248	0.0118505	0.0176282	Negative Binomial	0.488824	0.156295
Lyrm5	1097	1248	0.0610757	0.0737179	Negative Binomial	0.220956	0.156341
Med12l	1097	1248	0.175934	0.147436	Negative Binomial	-0.145799	0.156425
Azin1	1097	1248	0.145852	0.116987	Negative Binomial	-0.159371	0.156842
Exoc4	1097	1248	0.732908	0.717949	Negative Binomial	0.0531645	0.157012
Gfod1	1097	1248	0.293528	0.245994	Negative Binomial	-0.109889	0.157269
Mfsd7c	1097	1248	0.120328	0.0953526	Negative Binomial	-0.181549	0.157535
Pkdcc	1097	1248	0.108478	0.0801282	Negative Binomial	-0.183883	0.157576
Nav2	1097	1248	0.539654	0.504808	Negative Binomial	-0.0789029	0.157755
Prkar2b	1097	1248	0.0264357	0.0344551	Negative Binomial	0.358675	0.157785
Ahcyl2	1097	1248	0.189608	0.189904	Negative Binomial	0.13383	0.157798
Homer1	1097	1248	0.290793	0.233974	Negative Binomial	-0.102694	0.157919
Fkbp9	1097	1248	0.112124	0.123397	Negative Binomial	0.167812	0.157921
Creb1	1097	1248	0.255242	0.21875	Negative Binomial	-0.114623	0.158154
Rbm28	1097	1248	0.228806	0.226763	Poisson	0.112064	0.158256
Tuba8	1097	1248	0.0701914	0.0512821	Negative Binomial	-0.236992	0.158289
Arhgef40	1097	1248	0.171376	0.180288	Negative Binomial	0.156347	0.158712
Slc20a2	1097	1248	0.35825	0.305288	Negative Binomial	-0.0891116	0.158766
Syt7	1097	1248	0.0856882	0.0633013	Negative Binomial	-0.211481	0.158827
Klhl4	1097	1248	0.0455789	0.0625	Negative Binomial	0.289533	0.158975
Grpel2	1097	1248	0.0619872	0.0456731	Negative Binomial	-0.252768	0.159157
Cxcr6	1097	1248	0.0118505	0.0176282	Negative Binomial	0.485917	0.159249
Zfp119a	1097	1248	0.0118505	0.0176282	Negative Binomial	0.485917	0.15925
Tcp11l1	1097	1248	0.0966272	0.0985577	Negative Binomial	0.187361	0.159485
Vwf	1097	1248	0.130356	0.129006	Negative Binomial	-0.224367	0.159541
Edf1	1097	1248	0.0191431	0.025641	Negative Binomial	0.391086	0.159744
Grid2	1097	1248	0.041021	0.0480769	Negative Binomial	0.278937	0.159759
Tmem59	1097	1248	0.122151	0.129808	Negative Binomial	0.158738	0.159812
Ndrg3	1097	1248	0.189608	0.145032	Negative Binomial	-0.133997	0.159898
Ccdc88a	1097	1248	0.262534	0.254006	Negative Binomial	0.123862	0.160029
Myo1e	1097	1248	0.296263	0.294872	Negative Binomial	0.116106	0.160048
Ttc41	1097	1248	0.0364631	0.0272436	Negative Binomial	-0.333188	0.160087
Gm19684	1097	1248	0.0136737	0.0224359	Negative Binomial	0.476403	0.160253
Trim54	1097	1248	0.326345	0.277244	Negative Binomial	-0.093745	0.160642
Eya2	1097	1248	0.114859	0.135417	Negative Binomial	0.199911	0.160655
Trim33	1097	1248	0.240656	0.224359	Negative Binomial	0.114256	0.160672
Fam122b	1097	1248	0.0136737	0.0192308	Negative Binomial	0.457997	0.160707
Pdgfrb	1097	1248	0.140383	0.123397	Negative Binomial	-0.211294	0.160895
Fam126a	1097	1248	0.268004	0.266827	Negative Binomial	0.105539	0.160976
Plekhg1	1097	1248	0.369189	0.375801	Negative Binomial	0.113531	0.161023
Arhgap10	1097	1248	0.57794	0.596154	Negative Binomial	0.0611466	0.161102
Tmem167	1097	1248	0.113036	0.119391	Negative Binomial	0.17351	0.16175
Rer1	1097	1248	0.0446673	0.0528846	Negative Binomial	0.262849	0.162226
AW112010	1097	1248	0.0164084	0.0088141	Negative Binomial	-0.527545	0.162558
Kdm2b	1097	1248	0.132179	0.108173	Negative Binomial	-0.162786	0.162875
Cops4	1097	1248	0.118505	0.117788	Negative Binomial	0.16752	0.162959
Gnai2	1097	1248	0.153145	0.165865	Negative Binomial	0.14901	0.163196
Parp12	1097	1248	0.101185	0.107372	Negative Binomial	0.181245	0.163242
Rnf144a	1097	1248	0.118505	0.134615	Negative Binomial	0.184151	0.163429
Nr0b2	1097	1248	0.053783	0.0408654	Negative Binomial	-0.264175	0.163471
Tnpo1	1097	1248	0.381951	0.372596	Negative Binomial	0.0899366	0.163626
Anp32a	1097	1248	0.13856	0.144231	Negative Binomial	0.152396	0.163792
Akna	1097	1248	0.023701	0.03125	Negative Binomial	0.358534	0.164052
Masp1	1097	1248	0.0920693	0.0616987	Negative Binomial	-0.217877	0.164322
Gm17276	1097	1248	0.319964	0.270032	Negative Binomial	-0.103405	0.164377
Thap4	1097	1248	0.0674567	0.0488782	Negative Binomial	-0.235068	0.164421
C1qtnf1	1097	1248	0.0391978	0.0464744	Negative Binomial	0.30887	0.164544
Nedd4l	1097	1248	0.432088	0.428686	Negative Binomial	0.0822682	0.164845
Stt3b	1097	1248	0.180492	0.191506	Negative Binomial	0.137905	0.165223
Ywhag	1097	1248	0.199635	0.155449	Negative Binomial	-0.127755	0.165448
Etv6	1097	1248	0.505925	0.519231	Negative Binomial	0.0820612	0.165638
Pi4ka	1097	1248	0.349134	0.30609	Negative Binomial	-0.0906023	0.165867
Cdr2	1097	1248	0.0309936	0.0392628	Negative Binomial	0.311558	0.166229
Arfgef2	1097	1248	0.380128	0.326122	Negative Binomial	-0.0851063	0.166318
Gtf3c6	1097	1248	0.0182315	0.0088141	Negative Binomial	-0.509658	0.166613
Pik3r3	1097	1248	0.0820419	0.0857372	Negative Binomial	0.20388	0.16674
Svep1	1097	1248	0.142206	0.150641	Negative Binomial	0.193428	0.167167
Bfsp2	1097	1248	0.0164084	0.00641026	Negative Binomial	-0.550557	0.167193
Usp47	1097	1248	0.417502	0.375	Negative Binomial	-0.0789442	0.167276
Akap8l	1097	1248	0.353692	0.305288	Negative Binomial	-0.0878839	0.167342
Diablo	1097	1248	0.134913	0.107372	Negative Binomial	-0.164545	0.167389
Sirt5	1097	1248	0.0984503	0.0753205	Negative Binomial	-0.1859	0.167618
Dpp4	1097	1248	0.0309936	0.0376603	Negative Binomial	0.345377	0.167722
Terf1	1097	1248	0.159526	0.160256	Negative Binomial	0.146641	0.167817
Tiam1	1097	1248	0.0428441	0.056891	Negative Binomial	0.268989	0.167988
Pygm	1097	1248	0.279854	0.254808	Negative Binomial	-0.0995691	0.168232
Sft2d2	1097	1248	0.0246126	0.0328526	Negative Binomial	0.335665	0.168501
Gm16083	1097	1248	0.0556062	0.0665064	Negative Binomial	0.275307	0.168553
Gab3	1097	1248	0.112124	0.125801	Negative Binomial	0.191479	0.168927
Rras2	1097	1248	0.198724	0.207532	Negative Binomial	0.127007	0.168995
Pepd	1097	1248	0.120328	0.127404	Negative Binomial	0.166096	0.169011
Mlxip	1097	1248	0.423883	0.415865	Negative Binomial	0.0830089	0.169069
Rgl1	1097	1248	0.302644	0.302885	Negative Binomial	0.105233	0.169138
Cald1	1097	1248	0.326345	0.356571	Negative Binomial	0.116322	0.169393
Plgrkt	1097	1248	0.128532	0.137821	Negative Binomial	0.155141	0.169606
Dlc1	1097	1248	0.853236	0.873397	Negative Binomial	0.0581474	0.169897
Hspb7	1097	1248	0.160438	0.140224	Negative Binomial	-0.14178	0.169919
Pla2g5	1097	1248	0.0164084	0.0088141	Negative Binomial	-0.520697	0.169941
Ica1l	1097	1248	0.0218778	0.0296474	Negative Binomial	0.374509	0.170057
Stx3	1097	1248	0.0975387	0.0689103	Negative Binomial	-0.202215	0.170274
Tgm2	1097	1248	0.319052	0.278045	Negative Binomial	-0.0994947	0.17085
Itpkb	1097	1248	0.362808	0.373397	Negative Binomial	0.117527	0.171159
Fryl	1097	1248	0.480401	0.450321	Negative Binomial	-0.0753885	0.171247
Usp37	1097	1248	0.198724	0.16266	Negative Binomial	-0.126634	0.171285
Man2a1	1097	1248	0.580675	0.567308	Negative Binomial	0.0716351	0.171286
Eml5	1097	1248	0.135825	0.104968	Negative Binomial	-0.159897	0.171344
Mob3b	1097	1248	0.0674567	0.0785256	Negative Binomial	0.235291	0.171437
Gm15856	1097	1248	0.064722	0.0424679	Negative Binomial	-0.244019	0.171548
Cs	1097	1248	0.294439	0.245994	Negative Binomial	-0.0987317	0.172352
Elf4	1097	1248	0.123063	0.137821	Negative Binomial	0.176789	0.172419
Luzp1	1097	1248	0.381039	0.399038	Negative Binomial	0.0882272	0.172887
Cp	1097	1248	0.55515	0.570513	Negative Binomial	0.0791544	0.172978
3830406C13Rik	1097	1248	0.0793072	0.0833333	Negative Binomial	0.197116	0.173025
Tep1	1097	1248	0.0902461	0.0977564	Negative Binomial	0.21192	0.173045
Itm2a	1097	1248	0.0118505	0.0176282	Negative Binomial	0.471318	0.173338
Slc12a8	1097	1248	0.0164084	0.0232372	Negative Binomial	0.41245	0.17334
Vcl	1097	1248	0.49134	0.434295	Negative Binomial	-0.0690292	0.173441
0610043K17Rik	1097	1248	0.0783956	0.0889423	Negative Binomial	0.203423	0.1735
Mapkapk2	1097	1248	0.304467	0.252404	Negative Binomial	-0.0978873	0.17361
Uqcr10	1097	1248	0.0966272	0.0729167	Negative Binomial	-0.189923	0.173692
Prkag2	1097	1248	0.307201	0.302083	Negative Binomial	0.112101	0.173789
Col11a1	1097	1248	0.0164084	0.0176282	Negative Binomial	0.546748	0.173884
Cygb	1097	1248	0.105743	0.120994	Negative Binomial	0.186703	0.173923
Cish	1097	1248	0.0838651	0.0592949	Negative Binomial	-0.206781	0.174033
Nus1	1097	1248	0.113947	0.11859	Negative Binomial	0.159082	0.174635
Ccl12	1097	1248	0.0136737	0.00961538	Negative Binomial	-0.615472	0.174772
Coq10a	1097	1248	0.101185	0.0777244	Negative Binomial	-0.18096	0.175344
Sec62	1097	1248	0.200547	0.208333	Negative Binomial	0.118562	0.175662
Igfbp4	1097	1248	0.10392	0.117788	Negative Binomial	0.181798	0.175662
Slc43a3	1097	1248	0.325433	0.354968	Negative Binomial	0.110617	0.175721
Ccpg1os	1097	1248	0.0127621	0.00641026	Negative Binomial	-0.590177	0.176439
Tmem29	1097	1248	0.0720146	0.0769231	Negative Binomial	0.206974	0.17649
Rasgrf2	1097	1248	0.122151	0.123397	Negative Binomial	0.194071	0.176558
Apc	1097	1248	0.485871	0.432692	Negative Binomial	-0.0709063	0.176705
Nkd1	1097	1248	0.0118505	0.0168269	Negative Binomial	0.52367	0.176773
Pip5k1c	1097	1248	0.0656335	0.0793269	Negative Binomial	0.213242	0.176784
Ankmy2	1097	1248	0.0692799	0.0777244	Negative Binomial	0.203412	0.176988
Tom1l2	1097	1248	0.568824	0.521635	Negative Binomial	-0.0607939	0.177847
Ctnna2	1097	1248	0.0145852	0.0192308	Negative Binomial	0.434557	0.177939
Fam126b	1097	1248	0.170465	0.153045	Negative Binomial	-0.129982	0.178017
Tnfaip2	1097	1248	0.0528715	0.0641026	Negative Binomial	0.235647	0.178196
Lsm6	1097	1248	0.0209663	0.0272436	Negative Binomial	0.360603	0.178202
Lum	1097	1248	0.118505	0.13141	Negative Binomial	0.176196	0.178336
Gm13154	1097	1248	0.0136737	0.0184295	Negative Binomial	0.48184	0.178357
Terf2	1097	1248	0.154968	0.155449	Negative Binomial	0.141092	0.178412
Mob2	1097	1248	0.236098	0.249199	Negative Binomial	0.108837	0.178534
Satb1	1097	1248	0.0938924	0.104968	Negative Binomial	0.182803	0.178613
A230046K03Rik	1097	1248	0.240656	0.236378	Negative Binomial	0.110428	0.178999
Pla2g7	1097	1248	0.071103	0.0857372	Negative Binomial	0.230342	0.17915
Rasl11b	1097	1248	0.0364631	0.0216346	Negative Binomial	-0.327666	0.179189
Cntn3	1097	1248	0.00638104	0.0104167	Negative Binomial	0.621151	0.179222
A330032B11Rik	1097	1248	0.0756609	0.0576923	Negative Binomial	-0.214614	0.179536
Rabl2	1097	1248	0.0127621	0.00641026	Negative Binomial	-0.58508	0.179648
Rnpc3	1097	1248	0.170465	0.169071	Negative Binomial	0.130134	0.17979
Cdc42bpg	1097	1248	0.0145852	0.0208333	Negative Binomial	0.418974	0.179984
Ppp1r12a	1097	1248	0.619872	0.583333	Negative Binomial	-0.0566368	0.179987
Pdlim7	1097	1248	0.123063	0.137821	Negative Binomial	0.159778	0.180036
Htr2b	1097	1248	0.0273473	0.0328526	Negative Binomial	0.339733	0.180346
Csnk1a1	1097	1248	0.540565	0.5	Negative Binomial	-0.062766	0.180641
Plekhh3	1097	1248	0.0619872	0.0424679	Negative Binomial	-0.241152	0.180666
Smim14	1097	1248	0.0255242	0.0288462	Negative Binomial	0.34373	0.180799
Ccdc93	1097	1248	0.157703	0.152244	Negative Binomial	0.134788	0.180889
Kpna1	1097	1248	0.197812	0.167468	Negative Binomial	-0.123182	0.180987
Proca1	1097	1248	0.0136737	0.0192308	Negative Binomial	0.435751	0.181137
Asb11	1097	1248	0.263446	0.229968	Negative Binomial	-0.102724	0.181162
Klf12	1097	1248	0.385597	0.388622	Negative Binomial	0.0886103	0.181223
Sptbn5	1097	1248	0.0118505	0.00641026	Negative Binomial	-0.63408	0.181462
Chd6	1097	1248	0.475843	0.444712	Negative Binomial	-0.0677332	0.181789
Hfe	1097	1248	0.0218778	0.0280449	Negative Binomial	0.355706	0.181862
Tmed4	1097	1248	0.0182315	0.025641	Negative Binomial	0.372911	0.181923
Pqlc2	1097	1248	0.0200547	0.0264423	Negative Binomial	0.36492	0.182181
Nckap5	1097	1248	0.562443	0.504006	Negative Binomial	-0.0636711	0.182199
Tmem67	1097	1248	0.0264357	0.0344551	Negative Binomial	0.316675	0.182266
Ldha	1097	1248	0.0847767	0.0905449	Negative Binomial	0.187985	0.182273
Ntm	1097	1248	0.0583409	0.0641026	Negative Binomial	0.254768	0.182689
Taf3	1097	1248	0.273473	0.278846	Negative Binomial	0.103065	0.1832
Ccdc126	1097	1248	0.0109389	0.0160256	Negative Binomial	0.478437	0.183402
Ms4a6c	1097	1248	0.0984503	0.114583	Negative Binomial	0.199261	0.183513
Spin1	1097	1248	0.113036	0.116186	Negative Binomial	0.164387	0.183932
Atxn1	1097	1248	0.737466	0.734776	Negative Binomial	0.0470936	0.183984
Gprc5b	1097	1248	0.0382862	0.0480769	Negative Binomial	0.287556	0.184888
Os9	1097	1248	0.117593	0.127404	Negative Binomial	0.154781	0.184897
Prosc	1097	1248	0.0829535	0.0857372	Negative Binomial	0.184784	0.184965
A930016O22Rik	1097	1248	0.0246126	0.0144231	Poisson	-0.401489	0.185131
U2af2	1097	1248	0.103008	0.0777244	Poisson	-0.177506	0.185212
Gm38102	1097	1248	0.0391978	0.0440705	Negative Binomial	0.270714	0.185425
Cenpt	1097	1248	0.0136737	0.0192308	Negative Binomial	0.431522	0.185439
Gm21781	1097	1248	0.0200547	0.025641	Negative Binomial	0.363971	0.18561
Iqgap1	1097	1248	0.426618	0.428686	Negative Binomial	0.0763629	0.185678
Crhr2	1097	1248	0.0747493	0.0608974	Negative Binomial	-0.206688	0.185761
Icam2	1097	1248	0.0309936	0.0392628	Negative Binomial	0.305961	0.186743
Dach1	1097	1248	0.302644	0.31891	Negative Binomial	0.117437	0.18695
Npas2	1097	1248	0.243391	0.214744	Negative Binomial	-0.116641	0.186983
Tspan4	1097	1248	0.0628988	0.0512821	Negative Binomial	-0.233307	0.187105
Wdr11	1097	1248	0.139471	0.116186	Negative Binomial	-0.148484	0.187767
Emilin1	1097	1248	0.0492252	0.0552885	Negative Binomial	0.254792	0.187815
Iqgap2	1097	1248	0.0975387	0.128205	Negative Binomial	0.195064	0.187936
Gm26549	1097	1248	0.053783	0.0408654	Negative Binomial	-0.253695	0.188054
Ggps1	1097	1248	0.0865998	0.0961538	Negative Binomial	0.175521	0.188162
Picalm	1097	1248	0.61258	0.613782	Negative Binomial	0.0650391	0.188277
Wdr33	1097	1248	0.453965	0.428686	Negative Binomial	0.0699158	0.188291
Calr	1097	1248	0.141294	0.143429	Negative Binomial	0.150031	0.18843
Sh3glb1	1097	1248	0.332726	0.328526	Negative Binomial	0.0830214	0.188643
Ebf2	1097	1248	0.361896	0.391827	Negative Binomial	0.110909	0.188654
Tmem163	1097	1248	0.0100273	0.0104167	Negative Binomial	0.693365	0.188755
Prkd3	1097	1248	0.144029	0.15625	Negative Binomial	0.145791	0.188854
Psmd11	1097	1248	0.270738	0.226763	Negative Binomial	-0.0969285	0.189219
Clcn3	1097	1248	0.277119	0.286058	Negative Binomial	0.091687	0.189581
Tdrd3	1097	1248	0.224248	0.226763	Negative Binomial	0.107732	0.189729
Lyve1	1097	1248	0.0865998	0.104167	Negative Binomial	0.212698	0.189999
Cd34	1097	1248	0.134002	0.160256	Negative Binomial	0.159906	0.190628
Spta1	1097	1248	0.0628988	0.0472756	Negative Binomial	-0.24797	0.190904
Rps19	1097	1248	0.030082	0.036859	Negative Binomial	0.29681	0.190917
2700097O09Rik	1097	1248	0.183227	0.152244	Negative Binomial	-0.126013	0.191026
Ddx26b	1097	1248	0.131267	0.149038	Negative Binomial	0.154291	0.191062
Ankdd1b	1097	1248	0.0127621	0.00641026	Negative Binomial	-0.647615	0.191449
Sgcd	1097	1248	0.746582	0.760417	Negative Binomial	0.0511799	0.191502
Slc38a3	1097	1248	0.135825	0.10016	Negative Binomial	-0.154843	0.191586
B3glct	1097	1248	0.0720146	0.0825321	Negative Binomial	0.209795	0.191686
Mgp	1097	1248	0.303555	0.340545	Negative Binomial	0.112674	0.191763
Ift46	1097	1248	0.0765725	0.056891	Negative Binomial	-0.208677	0.19179
St5	1097	1248	0.371012	0.370994	Negative Binomial	0.0912715	0.192415
Pard3	1097	1248	0.637192	0.566506	Negative Binomial	-0.0534782	0.192621
4921511C10Rik	1097	1248	0.0720146	0.0769231	Negative Binomial	0.203552	0.192767
Zswim6	1097	1248	0.373747	0.404647	Negative Binomial	0.0950604	0.193101
Lsp1	1097	1248	0.166819	0.165865	Negative Binomial	0.134233	0.193336
Golim4	1097	1248	0.166819	0.183494	Negative Binomial	0.135479	0.193377
Sar1a	1097	1248	0.11577	0.0849359	Negative Binomial	-0.167762	0.193403
Mast3	1097	1248	0.0136737	0.0184295	Negative Binomial	0.43226	0.193565
Ncf1	1097	1248	0.0373747	0.0512821	Negative Binomial	0.279269	0.193716
Elk1	1097	1248	0.0227894	0.0144231	Negative Binomial	-0.403799	0.193919
Tnpo3	1097	1248	0.262534	0.221955	Negative Binomial	-0.103896	0.193938
Cd52	1097	1248	0.0100273	0.0152244	Negative Binomial	0.485918	0.193952
Slc46a3	1097	1248	0.0328168	0.036859	Negative Binomial	0.28376	0.194073
4933434E20Rik	1097	1248	0.135825	0.141827	Negative Binomial	0.13935	0.194316
Kcmf1	1097	1248	0.430264	0.419872	Negative Binomial	0.0675373	0.194392
Dnajc24	1097	1248	0.0993619	0.108173	Negative Binomial	0.16733	0.194417
Ywhab	1097	1248	0.117593	0.129006	Negative Binomial	0.153872	0.194444
Tlr7	1097	1248	0.0546946	0.0745192	Negative Binomial	0.238359	0.194459
Ccr1	1097	1248	0.0182315	0.025641	Negative Binomial	0.394004	0.194586
Rasa3	1097	1248	0.27165	0.291667	Negative Binomial	0.112009	0.194651
Fermt2	1097	1248	0.477666	0.433494	Negative Binomial	-0.0654006	0.194711
Zcchc11	1097	1248	0.3701	0.355769	Negative Binomial	0.079432	0.194757
Sf3b2	1097	1248	0.191431	0.161859	Negative Binomial	-0.123335	0.194906
Dlg2	1097	1248	0.226983	0.232372	Negative Binomial	0.14176	0.194947
Exoc2	1097	1248	0.216955	0.21875	Negative Binomial	0.11107	0.195133
Strada	1097	1248	0.134002	0.133013	Negative Binomial	0.14297	0.1953
Mxra8	1097	1248	0.0510483	0.0376603	Negative Binomial	-0.267819	0.195358
Rpl39	1097	1248	0.0282589	0.0328526	Negative Binomial	0.323757	0.195377
Golga5	1097	1248	0.171376	0.147436	Negative Binomial	-0.130702	0.195552
Rps27rt	1097	1248	0.0765725	0.0857372	Negative Binomial	0.18503	0.195631
Nid1	1097	1248	0.322698	0.314103	Negative Binomial	0.10991	0.195691
Col4a3bp	1097	1248	0.276208	0.279647	Negative Binomial	0.0975119	0.195718
Nucb2	1097	1248	0.0674567	0.0496795	Negative Binomial	-0.233027	0.19596
Smchd1	1097	1248	0.35825	0.3125	Negative Binomial	-0.0844804	0.196029
Dpy19l1	1097	1248	0.0519599	0.0584936	Negative Binomial	0.242815	0.196533
Hspa13	1097	1248	0.0127621	0.0168269	Negative Binomial	0.447488	0.196853
Morf4l1	1097	1248	0.261623	0.236378	Negative Binomial	-0.0979526	0.196951
Uty	1097	1248	0.289881	0.3125	Negative Binomial	0.0803935	0.197163
Klhl10	1097	1248	0.0109389	0.0152244	Negative Binomial	0.472531	0.19723
Phb	1097	1248	0.0756609	0.0504808	Negative Binomial	-0.209786	0.197293
Mafb	1097	1248	0.0583409	0.0737179	Negative Binomial	0.221576	0.197434
Gm42917	1097	1248	0.0291705	0.0184295	Negative Binomial	-0.353619	0.197475
Sik3	1097	1248	0.72835	0.686699	Negative Binomial	-0.0456186	0.197588
Osbpl6	1097	1248	0.0893345	0.0929487	Negative Binomial	0.183129	0.197704
Tcf12	1097	1248	0.668186	0.666667	Negative Binomial	0.0564691	0.19795
Dysf	1097	1248	0.499544	0.438301	Negative Binomial	-0.0722324	0.198069
Tbl2	1097	1248	0.0182315	0.0104167	Negative Binomial	-0.454044	0.198989
Glud1	1097	1248	0.195077	0.202724	Negative Binomial	0.12172	0.199422
Rbbp6	1097	1248	0.301732	0.310897	Negative Binomial	0.0867506	0.199453
Mob1b	1097	1248	0.172288	0.142628	Negative Binomial	-0.126976	0.199657
Def6	1097	1248	0.0419325	0.0280449	Negative Binomial	-0.285818	0.199759
Ppip5k1	1097	1248	0.246126	0.210737	Negative Binomial	-0.101781	0.199883
Cav1	1097	1248	0.273473	0.245192	Negative Binomial	-0.124406	0.200275
Lsm1	1097	1248	0.0638104	0.0737179	Poisson	0.197755	0.200282
Atcay	1097	1248	0.0328168	0.036859	Negative Binomial	0.289675	0.200731
Skap2	1097	1248	0.206928	0.224359	Negative Binomial	0.127942	0.200848
Cd48	1097	1248	0.0255242	0.0360577	Negative Binomial	0.321285	0.200961
Foxo1	1097	1248	0.396536	0.389423	Negative Binomial	0.082324	0.200978
Cap2	1097	1248	0.311759	0.258814	Negative Binomial	-0.0916945	0.201168
Hmgn1	1097	1248	0.0783956	0.0625	Negative Binomial	-0.199174	0.201208
Txndc16	1097	1248	0.088423	0.0985577	Negative Binomial	0.173893	0.201619
Kdr	1097	1248	0.143118	0.158654	Negative Binomial	0.161523	0.202025
Fabp3-ps1	1097	1248	0.047402	0.0560897	Negative Binomial	0.231388	0.202189
Pgf	1097	1248	0.0337284	0.0472756	Negative Binomial	0.29152	0.202392
Slc9a3r2	1097	1248	0.0838651	0.0913462	Negative Binomial	0.191461	0.202427
Rplp2	1097	1248	0.0273473	0.0352564	Negative Binomial	0.297786	0.202463
4930516K23Rik	1097	1248	0.00638104	0.0104167	Negative Binomial	0.584163	0.203101
B4galt4	1097	1248	0.0510483	0.056891	Negative Binomial	0.247261	0.203423
Map1b	1097	1248	0.162261	0.168269	Negative Binomial	0.146855	0.203504
Ahsa2	1097	1248	0.0720146	0.0576923	Negative Binomial	-0.207894	0.203607
Clec4a3	1097	1248	0.0164084	0.0216346	Negative Binomial	0.40162	0.203725
Adprhl1	1097	1248	0.31814	0.270833	Negative Binomial	-0.0892213	0.204143
Hist1h2be	1097	1248	0.0492252	0.0544872	Negative Binomial	0.238123	0.204162
Pkd2	1097	1248	0.262534	0.260417	Negative Binomial	0.105209	0.204187
Nfyc	1097	1248	0.464904	0.408654	Negative Binomial	-0.0656226	0.20439
Tsg101	1097	1248	0.111212	0.116987	Negative Binomial	0.153826	0.204422
Hagh	1097	1248	0.11577	0.0873397	Negative Binomial	-0.161813	0.204612
S100a13	1097	1248	0.023701	0.0304487	Negative Binomial	0.328487	0.204956
Ms4a4d	1097	1248	0.0783956	0.09375	Negative Binomial	0.201616	0.205427
Stip1	1097	1248	0.0656335	0.0745192	Negative Binomial	0.193607	0.205447
Dnaja1	1097	1248	0.0938924	0.0985577	Negative Binomial	0.171523	0.205766
Aph1b	1097	1248	0.00820419	0.0128205	Negative Binomial	0.519514	0.205877
Map3k12	1097	1248	0.0273473	0.0328526	Negative Binomial	0.299896	0.206252
Ipmk	1097	1248	0.0628988	0.0721154	Negative Binomial	0.198156	0.206823
Nes	1097	1248	0.0355515	0.0416667	Negative Binomial	0.281272	0.206829
Dock11	1097	1248	0.18505	0.179487	Negative Binomial	0.140324	0.207024
Fcgr3	1097	1248	0.041021	0.0520833	Negative Binomial	0.250816	0.208099
Dapk1	1097	1248	0.52051	0.50641	Negative Binomial	0.0660422	0.208186
Serinc3	1097	1248	0.41021	0.44391	Negative Binomial	0.0819731	0.208387
Lamc1	1097	1248	0.553327	0.536058	Negative Binomial	0.0785062	0.208398
Ar	1097	1248	0.149499	0.170673	Negative Binomial	0.153321	0.209087
Tesk2	1097	1248	0.0747493	0.0865385	Negative Binomial	0.187034	0.209137
Arrb1	1097	1248	0.106655	0.129808	Negative Binomial	0.161474	0.209572
Amn1	1097	1248	0.205105	0.198718	Negative Binomial	0.110697	0.209775
Gm7967	1097	1248	0.0109389	0.0152244	Negative Binomial	0.460439	0.209956
Samhd1	1097	1248	0.146764	0.167468	Negative Binomial	0.146062	0.210025
Dync1h1	1097	1248	0.339107	0.340545	Negative Binomial	0.0819357	0.210114
Rpl7	1097	1248	0.0419325	0.0480769	Negative Binomial	0.248669	0.210255
Grrp1	1097	1248	0.0118505	0.00641026	Negative Binomial	-0.559449	0.210662
Cdk5rap1	1097	1248	0.126709	0.0977564	Negative Binomial	-0.149038	0.210754
Otulin	1097	1248	0.0793072	0.0817308	Negative Binomial	0.181238	0.210816
Farp2	1097	1248	0.141294	0.141827	Negative Binomial	0.129629	0.210829
Zxdc	1097	1248	0.101185	0.101763	Negative Binomial	0.156391	0.210972
Bdp1	1097	1248	0.273473	0.266827	Negative Binomial	0.0911078	0.211371
Xbp1	1097	1248	0.0747493	0.0793269	Negative Binomial	0.193011	0.211594
H2-Aa	1097	1248	0.0556062	0.0665064	Negative Binomial	0.236061	0.21174
Flrt1	1097	1248	0.0875114	0.068109	Negative Binomial	-0.181009	0.211836
Sec63	1097	1248	0.295351	0.303686	Negative Binomial	0.0884373	0.211906
Pabpc1	1097	1248	0.15588	0.15625	Negative Binomial	0.128779	0.211934
Osbp2	1097	1248	0.189608	0.173077	Negative Binomial	-0.114021	0.212715
Cst3	1097	1248	0.240656	0.25641	Negative Binomial	0.110383	0.212919
Rab30	1097	1248	0.303555	0.258013	Negative Binomial	-0.0921523	0.21322
Ergic1	1097	1248	0.198724	0.199519	Negative Binomial	0.113663	0.213531
Mfsd1	1097	1248	0.0355515	0.0456731	Negative Binomial	0.258749	0.213536
Ntmt1	1097	1248	0.105743	0.0777244	Negative Binomial	-0.165387	0.213552
Jak2	1097	1248	0.176846	0.153045	Negative Binomial	-0.129761	0.214068
Rab7	1097	1248	0.319052	0.310897	Negative Binomial	0.0817668	0.214139
Hbb-bt	1097	1248	0.0510483	0.0608974	Negative Binomial	0.223384	0.214299
Aox1	1097	1248	0.357338	0.308494	Negative Binomial	-0.082166	0.214493
Aldh18a1	1097	1248	0.0273473	0.0320513	Negative Binomial	0.310906	0.214502
Ccdc136	1097	1248	0.0118505	0.0160256	Negative Binomial	0.441069	0.215056
Luc7l2	1097	1248	0.769371	0.771635	Negative Binomial	0.0373495	0.215417
Rapgef5	1097	1248	0.420237	0.43109	Negative Binomial	0.0911191	0.215429
Uhrf2	1097	1248	0.353692	0.311699	Negative Binomial	-0.0845208	0.215509
Pde4a	1097	1248	0.199635	0.164263	Negative Binomial	-0.113995	0.215768
Ascc1	1097	1248	0.165907	0.166667	Negative Binomial	0.121752	0.216086
Dok6	1097	1248	0.0246126	0.0264423	Negative Binomial	0.339095	0.216099
Sirt3	1097	1248	0.103008	0.0777244	Negative Binomial	-0.165606	0.216145
Ppm1m	1097	1248	0.0218778	0.0296474	Negative Binomial	0.340935	0.216497
Mamdc2	1097	1248	0.0364631	0.0440705	Negative Binomial	0.338689	0.216508
Aldh6a1	1097	1248	0.193254	0.173878	Negative Binomial	-0.111951	0.216754
Cbx4	1097	1248	0.01732	0.0232372	Negative Binomial	0.362017	0.217069
Rarres2	1097	1248	0.0382862	0.0456731	Negative Binomial	0.257733	0.217458
Gnaq	1097	1248	0.580675	0.568109	Negative Binomial	0.0659113	0.217468
Tram1	1097	1248	0.0838651	0.0897436	Negative Binomial	0.176772	0.217517
Ndufs1	1097	1248	0.296263	0.254808	Negative Binomial	-0.0890431	0.217716
Yipf7	1097	1248	0.127621	0.100962	Negative Binomial	-0.145496	0.218146
Rfwd2	1097	1248	0.360985	0.326923	Negative Binomial	-0.0823193	0.218175
Sh3rf2	1097	1248	0.127621	0.109776	Negative Binomial	-0.151163	0.218291
Pced1b	1097	1248	0.194166	0.205929	Negative Binomial	0.125716	0.218339
Clk2	1097	1248	0.154968	0.123397	Negative Binomial	-0.130747	0.218359
Dtnbp1	1097	1248	0.293528	0.278846	Negative Binomial	-0.0872384	0.218721
Tmem45a	1097	1248	0.0610757	0.0697115	Negative Binomial	0.232494	0.218801
Cep290	1097	1248	0.0984503	0.0713141	Negative Binomial	-0.178749	0.218918
Snx6	1097	1248	0.23701	0.199519	Negative Binomial	-0.104671	0.219117
Zmiz1	1097	1248	0.61258	0.609776	Negative Binomial	0.0660715	0.219643
Scamp5	1097	1248	0.0337284	0.0384615	Negative Binomial	0.276246	0.219906
DHRSX	1097	1248	0.0802188	0.0633013	Negative Binomial	-0.19046	0.21994
1500009L16Rik	1097	1248	0.125798	0.0985577	Negative Binomial	-0.14934	0.22011
Pik3r2	1097	1248	0.0218778	0.0144231	Negative Binomial	-0.382742	0.220166
Ddx24	1097	1248	0.221513	0.181891	Negative Binomial	-0.106483	0.220393
Cds2	1097	1248	0.185962	0.159455	Negative Binomial	-0.123423	0.220579
Gm43848	1097	1248	0.0164084	0.0216346	Negative Binomial	0.370729	0.220629
Gpr132	1097	1248	0.00729262	0.0112179	Negative Binomial	0.628554	0.22075
Epb41l5	1097	1248	0.0747493	0.0809295	Negative Binomial	0.18465	0.220948
Fam120a	1097	1248	0.294439	0.293269	Negative Binomial	0.0852997	0.221195
Mef2c	1097	1248	0.477666	0.498397	Negative Binomial	0.0674064	0.221514
Ndrg2	1097	1248	0.230629	0.185096	Negative Binomial	-0.103649	0.221637
Itgb5	1097	1248	0.350046	0.350962	Negative Binomial	0.0787906	0.221999
Slfn3	1097	1248	0.0519599	0.0649038	Negative Binomial	0.238683	0.222014
Tmem94	1097	1248	0.18505	0.154647	Negative Binomial	-0.115416	0.222107
Gm15816	1097	1248	0.0282589	0.0336538	Negative Binomial	0.283837	0.222108
Zfand1	1097	1248	0.0638104	0.0480769	Negative Binomial	-0.210941	0.222261
Sgsm1	1097	1248	0.0154968	0.0208333	Negative Binomial	0.428812	0.222454
Jam3	1097	1248	0.109389	0.114583	Negative Binomial	0.16019	0.22271
Fat3	1097	1248	0.0355515	0.0240385	Negative Binomial	-0.346265	0.222789
Sdccag8	1097	1248	0.248861	0.25641	Negative Binomial	0.098497	0.223245
Mapk1ip1l	1097	1248	0.131267	0.138622	Negative Binomial	0.134094	0.223374
Cbx7	1097	1248	0.0373747	0.0264423	Negative Binomial	-0.288031	0.223379
Tctex1d2	1097	1248	0.01732	0.0216346	Negative Binomial	0.363662	0.223721
Ephb2	1097	1248	0.0145852	0.0176282	Negative Binomial	0.419189	0.223734
Fkbp4	1097	1248	0.0519599	0.0376603	Negative Binomial	-0.241876	0.223759
Adam10	1097	1248	0.273473	0.277244	Negative Binomial	0.0936309	0.223879
Gm26786	1097	1248	0.0154968	0.0216346	Negative Binomial	0.373797	0.22398
Sos1	1097	1248	0.212397	0.199519	Negative Binomial	0.104216	0.224074
Usp25	1097	1248	0.336372	0.330929	Negative Binomial	0.0818267	0.224217
Arhgap42	1097	1248	0.325433	0.278045	Negative Binomial	-0.0848189	0.224535
Mrpl4	1097	1248	0.0656335	0.0472756	Poisson	-0.212189	0.224568
Khk	1097	1248	0.0136737	0.0192308	Negative Binomial	0.396772	0.224938
Prepl	1097	1248	0.107566	0.0849359	Negative Binomial	-0.156939	0.225028
Map3k5	1097	1248	0.557885	0.544071	Negative Binomial	-0.055929	0.225804
4933431E20Rik	1097	1248	0.00638104	0.0104167	Negative Binomial	0.621438	0.225825
Cdan1	1097	1248	0.0492252	0.0344551	Negative Binomial	-0.25141	0.226238
Sdk1	1097	1248	0.201459	0.195513	Negative Binomial	0.131438	0.226395
Ctdp1	1097	1248	0.077484	0.0825321	Negative Binomial	0.17601	0.226906
Gtpbp2	1097	1248	0.198724	0.165064	Negative Binomial	-0.113995	0.227174
6430571L13Rik	1097	1248	0.0109389	0.0144231	Negative Binomial	0.449504	0.227215
Skint6	1097	1248	0.0200547	0.025641	Negative Binomial	0.332798	0.227401
Scml4	1097	1248	0.041021	0.0520833	Negative Binomial	0.266789	0.22743
Hsd11b1	1097	1248	0.0802188	0.0977564	Negative Binomial	0.195323	0.227556
Ldlr	1097	1248	0.0328168	0.0408654	Negative Binomial	0.277299	0.227563
Cggbp1	1097	1248	0.0464904	0.0560897	Negative Binomial	0.218515	0.228033
Vps51	1097	1248	0.0282589	0.0360577	Negative Binomial	0.277607	0.228173
Dcbld1	1097	1248	0.134002	0.153045	Negative Binomial	0.148468	0.228209
Ndufa9	1097	1248	0.107566	0.09375	Negative Binomial	-0.152598	0.228395
Ptges3	1097	1248	0.113036	0.11859	Negative Binomial	0.147215	0.228589
Gm15545	1097	1248	0.01732	0.0216346	Negative Binomial	0.355975	0.228592
Fbxo7	1097	1248	0.0610757	0.0641026	Negative Binomial	0.20199	0.228763
2310001H17Rik	1097	1248	0.0519599	0.056891	Negative Binomial	0.226817	0.228957
Sgcg	1097	1248	0.327256	0.282853	Negative Binomial	-0.0816649	0.228998
Zfp787	1097	1248	0.0893345	0.0945513	Negative Binomial	0.157888	0.229026
Ctsz	1097	1248	0.0528715	0.0633013	Negative Binomial	0.2146	0.229215
Kcnb1	1097	1248	0.279854	0.239583	Negative Binomial	-0.100314	0.229235
Adrb1	1097	1248	0.030082	0.0336538	Negative Binomial	0.275738	0.229857
Cadm2	1097	1248	0.0282589	0.0280449	Negative Binomial	-0.347202	0.229912
Erc2	1097	1248	0.0747493	0.056891	Negative Binomial	-0.197486	0.230046
Ccar1	1097	1248	0.420237	0.379006	Negative Binomial	-0.0662982	0.230266
Rnase4	1097	1248	0.0793072	0.0905449	Negative Binomial	0.180547	0.230269
Lrrc8c	1097	1248	0.338195	0.359776	Negative Binomial	0.105124	0.230666
Actg1	1097	1248	0.123063	0.133814	Negative Binomial	0.132834	0.23075
Sox17	1097	1248	0.0164084	0.0216346	Negative Binomial	0.377646	0.230969
Eef1a1	1097	1248	0.170465	0.173878	Negative Binomial	0.12355	0.231227
Dennd1b	1097	1248	0.415679	0.419872	Negative Binomial	0.0715409	0.231248
Mecom	1097	1248	0.60711	0.629006	Negative Binomial	0.0776297	0.231425
Timm17a	1097	1248	0.124886	0.126603	Negative Binomial	0.133505	0.231672
Eif6	1097	1248	0.0264357	0.0184295	Negative Binomial	-0.336905	0.231967
Hnrnph3	1097	1248	0.21969	0.213141	Negative Binomial	0.098337	0.231971
Gzmm	1097	1248	0.0200547	0.0128205	Negative Binomial	-0.392423	0.232294
Etfdh	1097	1248	0.25433	0.221955	Negative Binomial	-0.0936526	0.232509
Atp9a	1097	1248	0.188696	0.196314	Negative Binomial	0.117233	0.232545
Ggnbp1	1097	1248	0.16773	0.170673	Negative Binomial	0.112422	0.232594
Slc24a5	1097	1248	0.0218778	0.0152244	Negative Binomial	-0.378041	0.232704
Klf7	1097	1248	0.438469	0.448718	Negative Binomial	0.0781542	0.232782
Gimap6	1097	1248	0.0610757	0.0528846	Negative Binomial	-0.240557	0.23286
Nmi	1097	1248	0.0492252	0.0608974	Negative Binomial	0.224055	0.232952
Lrrfip1	1097	1248	0.505014	0.484776	Negative Binomial	-0.0565773	0.233045
Nr2c2	1097	1248	0.334549	0.326122	Negative Binomial	0.0779455	0.233281
Uqcr11	1097	1248	0.0747493	0.0801282	Negative Binomial	0.174342	0.233691
Scin	1097	1248	0.0319052	0.0216346	Negative Binomial	-0.303288	0.233863
Nr1d2	1097	1248	0.34093	0.307692	Negative Binomial	-0.0755276	0.233929
Fam69b	1097	1248	0.01732	0.0104167	Negative Binomial	-0.426307	0.234116
Pafah1b1	1097	1248	0.56062	0.497596	Negative Binomial	-0.0541946	0.234368
Strn3	1097	1248	0.633546	0.58734	Negative Binomial	-0.0465794	0.234543
Apaf1	1097	1248	0.166819	0.176282	Negative Binomial	0.128587	0.23461
Sec23b	1097	1248	0.0729262	0.0641026	Negative Binomial	-0.192324	0.234697
Xaf1	1097	1248	0.064722	0.0705128	Negative Binomial	0.201758	0.235
Gm36569	1097	1248	0.0291705	0.0208333	Negative Binomial	-0.33541	0.235023
Slc25a43	1097	1248	0.00546946	0.0112179	Negative Binomial	0.564297	0.235116
Sycp2	1097	1248	0.0145852	0.0168269	Negative Binomial	0.405047	0.235276
Luc7l	1097	1248	0.241568	0.206731	Negative Binomial	-0.0934475	0.235567
Zfp961	1097	1248	0.0656335	0.0697115	Negative Binomial	0.188874	0.235717
Pik3r6	1097	1248	0.101185	0.107372	Negative Binomial	0.173647	0.235718
Ap5m1	1097	1248	0.0665451	0.0697115	Negative Binomial	0.184311	0.235841
Trp53inp2	1097	1248	0.144941	0.120192	Negative Binomial	-0.130891	0.235956
Basp1	1097	1248	0.0182315	0.0224359	Negative Binomial	0.353842	0.235964
Diaph1	1097	1248	0.226071	0.233173	Negative Binomial	0.103436	0.236058
Shroom2	1097	1248	0.134002	0.100962	Negative Binomial	-0.159166	0.236154
Comt	1097	1248	0.347311	0.315705	Negative Binomial	0.0761535	0.236155
Dgka	1097	1248	0.103008	0.115385	Negative Binomial	0.155048	0.236396
Tamm41	1097	1248	0.0200547	0.0240385	Negative Binomial	0.332132	0.236937
Gm10076	1097	1248	0.0501367	0.0584936	Negative Binomial	0.213786	0.237085
Cdk17	1097	1248	0.234275	0.247596	Negative Binomial	0.105402	0.237218
Nkiras1	1097	1248	0.0929809	0.0713141	Negative Binomial	-0.169277	0.237723
Ms4a6b	1097	1248	0.0893345	0.114583	Negative Binomial	0.190344	0.23799
B4galt5	1097	1248	0.134913	0.15625	Negative Binomial	0.143207	0.237997
Ubap2l	1097	1248	0.330902	0.325321	Negative Binomial	0.0739745	0.238088
Eps8	1097	1248	0.268004	0.309295	Negative Binomial	0.107921	0.238634
Gm43254	1097	1248	0.00820419	0.0120192	Negative Binomial	0.492212	0.238709
Iqch	1097	1248	0.0209663	0.0128205	Negative Binomial	-0.381638	0.238792
Mtus1	1097	1248	0.461258	0.415064	Negative Binomial	-0.0635308	0.238809
Sept6	1097	1248	0.0756609	0.0512821	Negative Binomial	-0.207005	0.239096
S100a6	1097	1248	0.100273	0.113782	Negative Binomial	0.16002	0.239398
Rpl14	1097	1248	0.0419325	0.0504808	Negative Binomial	0.230525	0.239671
Cnot6l	1097	1248	0.239745	0.237179	Negative Binomial	0.0952882	0.239754
Rec114	1097	1248	0.0127621	0.0184295	Negative Binomial	0.392442	0.239846
Cep350	1097	1248	0.403829	0.403045	Negative Binomial	0.0647629	0.240884
Acad10	1097	1248	0.144029	0.143429	Negative Binomial	0.121093	0.24107
Stk24	1097	1248	0.23701	0.229167	Negative Binomial	0.0988016	0.241146
Lrp5	1097	1248	0.197812	0.197115	Negative Binomial	0.110392	0.241204
Tesk1	1097	1248	0.0246126	0.0152244	Negative Binomial	-0.353413	0.241347
Cep250	1097	1248	0.0966272	0.102564	Negative Binomial	0.162441	0.241598
Mapt	1097	1248	0.30082	0.260417	Negative Binomial	-0.0860446	0.241623
Dhx9	1097	1248	0.152233	0.159455	Negative Binomial	0.120684	0.241834
Tom1	1097	1248	0.264357	0.245994	Negative Binomial	0.088568	0.242026
Papd7	1097	1248	0.0747493	0.0560897	Negative Binomial	-0.186103	0.24215
Dpp8	1097	1248	0.268915	0.253205	Negative Binomial	0.0927567	0.242257
Clic5	1097	1248	0.458523	0.426282	Negative Binomial	-0.0640008	0.242719
Aph1a	1097	1248	0.0720146	0.0552885	Poisson	-0.191208	0.242738
Atpaf1	1097	1248	0.231541	0.199519	Negative Binomial	-0.0972064	0.243042
Mapre1	1097	1248	0.11577	0.124199	Negative Binomial	0.135383	0.243469
Eaf1	1097	1248	0.0273473	0.0320513	Negative Binomial	0.279845	0.243554
Tnfrsf12a	1097	1248	0.0483136	0.0328526	Poisson	-0.239183	0.244227
Bmp4	1097	1248	0.0145852	0.0232372	Negative Binomial	0.388379	0.244281
Cpne3	1097	1248	0.111212	0.116186	Negative Binomial	0.141286	0.244305
Hlcs	1097	1248	0.134913	0.140224	Negative Binomial	0.135494	0.244398
Naalad2	1097	1248	0.0811304	0.0913462	Negative Binomial	0.185468	0.244654
Tbc1d8	1097	1248	0.101185	0.103365	Negative Binomial	0.155042	0.244735
Pptc7	1097	1248	0.30082	0.25641	Negative Binomial	-0.0792103	0.244863
Taco1	1097	1248	0.103008	0.0841346	Negative Binomial	-0.153255	0.244952
Maml3	1097	1248	0.485871	0.475962	Negative Binomial	0.0680379	0.244954
Vdac2	1097	1248	0.22516	0.180288	Negative Binomial	-0.100604	0.245123
Ccdc122	1097	1248	0.0665451	0.0745192	Negative Binomial	0.184111	0.245161
Mir143hg	1097	1248	0.131267	0.117788	Negative Binomial	-0.14604	0.245249
Cenpv	1097	1248	0.064722	0.0657051	Negative Binomial	0.184816	0.245821
Nxph1	1097	1248	0.0154968	0.0104167	Negative Binomial	-0.49351	0.246048
Gbp7	1097	1248	0.0783956	0.0905449	Negative Binomial	0.180614	0.246398
Bnip3l	1097	1248	0.11577	0.0929487	Poisson	-0.144536	0.24651
Ndufa10	1097	1248	0.235187	0.198718	Negative Binomial	-0.0943783	0.246548
Shtn1	1097	1248	0.0929809	0.102564	Negative Binomial	0.165642	0.246804
Szrd1	1097	1248	0.120328	0.10016	Negative Binomial	-0.143549	0.24693
Ywhaq	1097	1248	0.199635	0.207532	Negative Binomial	0.102609	0.247159
Pim3	1097	1248	0.0811304	0.0857372	Negative Binomial	0.164371	0.247267
Myl6	1097	1248	0.210574	0.201122	Negative Binomial	0.0999629	0.247348
Aga	1097	1248	0.0382862	0.0264423	Negative Binomial	-0.273729	0.247604
Irak2	1097	1248	0.171376	0.18109	Negative Binomial	0.129546	0.247806
Usp2	1097	1248	0.241568	0.21234	Negative Binomial	-0.0933167	0.247881
Sept10	1097	1248	0.0738377	0.0817308	Negative Binomial	0.169109	0.24814
Setd7	1097	1248	0.158614	0.157853	Negative Binomial	0.120885	0.248163
Itpripl2	1097	1248	0.0510483	0.0592949	Negative Binomial	0.211418	0.248334
Gns	1097	1248	0.161349	0.167468	Negative Binomial	0.116801	0.24861
Rftn1	1097	1248	0.415679	0.435897	Negative Binomial	0.0805853	0.248637
Rpl36-ps3	1097	1248	0.0419325	0.0488782	Negative Binomial	0.222536	0.248889
Ttll7	1097	1248	0.106655	0.0841346	Negative Binomial	-0.16242	0.248973
Fam129b	1097	1248	0.0984503	0.0929487	Negative Binomial	0.190689	0.249045
Rtn3	1097	1248	0.553327	0.504006	Negative Binomial	-0.0524905	0.249102
Kars	1097	1248	0.0218778	0.0272436	Negative Binomial	0.310329	0.249531
Bcat1	1097	1248	0.0145852	0.0216346	Negative Binomial	0.380888	0.249557
Gm43376	1097	1248	0.0291705	0.0192308	Negative Binomial	-0.314287	0.249575
0610040J01Rik	1097	1248	0.0428441	0.0424679	Negative Binomial	0.238176	0.250175
Lpcat3	1097	1248	0.19052	0.176282	Negative Binomial	-0.109895	0.250291
Stag2	1097	1248	0.365542	0.367788	Negative Binomial	0.0712191	0.250307
Rasgrp2	1097	1248	0.0993619	0.113782	Negative Binomial	0.16898	0.250506
Blm	1097	1248	0.0701914	0.0512821	Negative Binomial	-0.194335	0.250715
Gclc	1097	1248	0.136737	0.113782	Negative Binomial	-0.133742	0.250756
Wdr19	1097	1248	0.0182315	0.0232372	Negative Binomial	0.331989	0.250763
Cdc37l1	1097	1248	0.450319	0.415865	Negative Binomial	-0.0601006	0.250852
[truncated: 3,048 more rows]
