# Supplementary material for: SnRNA sequencing defines signaling by RBC-derived extracellular vesicles in the murine heart
Source: Life Sci Alliance. 2021 Oct 18;4(12):e202101048. doi: 10.26508/lsa.202101048 (PMC8548207; doi:10.26508/lsa.202101048)
Supplement: Supplementary file 4 [file LSA-2021-01048_TableS4.xlsx]

## Sheet: Table S4
Table S4: Clinical characterization of patients for plasma RBC-EV profiling.
Patient	Condition	Gender	Race	Age	Weight (lbs)	Height (inch)	LVEF (%)	Comorbidity
Patient 1	MI	Male	White	66	276	73	51	Diabetes (type II), Hypertension
Patient 2	MI	Female	Asian	56	115.1	65	68	Hypertension
Patient 3	MI	Female	White	63	141.1	65	68	Diabetes (type I), Hypertension
Patient 4	MI	Male	Unknown	48	218.26	72	37	Hypertension
Patient 5	MI	Female	White	69	120.8	60	66	CAD
Patient 6	SVT	Female	White	30	216	68	63	None
Patient 7	SVT	Female	White	58	197	66	73	Hypertension
Patient 8	SVT	Female	White	41	225	63	60	Hypertension
Patient 9	SVT	Male	White	46	221	74	60	None
Patient 10	SVT	Female	White	40	169	57	61	None
SVT: Supravenricular Tachycardia; MI: Myocardial Infarction; HF: Heart Failure; CAD: Coronary Artery Disease; LVEF: Left Ventricular Ejection Fraction
